# Supplementary material for: Systematic analysis of ChatGPT, Google search and Llama 2 for clinical decision support tasks
Source: Nat Commun. 2024 Mar 6;15:2050. doi: 10.1038/s41467-024-46411-8 (PMC10917796; doi:10.1038/s41467-024-46411-8)
Supplement: Supplementary file 4 — Supplementary Data 1 [file 41467_2024_46411_MOESM4_ESM.xlsx]

## Sheet: Table 1
Publisher	Book	Clinical specialty	Disease diagnosis	Frequency	Patient Text	Diagnosis GPT-3.5	Rater 1	Rater 2	Consensus	Diagnosis GPT-4	Rater 1	Rater 2	Consensus	Google search string	Diagnosis Google	Rater 1	Rater 2	Consensus	Diagnosis Llama-2-7b-chat	Rater 1	Rater 2	Consensus	Diagnosis Llama-2-70b-chat	Rater 1	Rater 2	Consensus	Examination GPT-3.5	Rater 1	Rater 2	Consensus	Examination GPT-4	Rater 1	Rater 2	Consensus	Examination Llama-2-7b-chat	Rater 1	Rater 2	Consensus	Examination Llama-2-70b-chat	Rater 1	Rater 2	Consensus	Treatment GPT-3.5	Rater 1	Rater 2	Consensus	Treatment GPT-4	Rater 1	Rater 2
Elsevier	General Medicine	Internal Medicine	Diverticulitis	Less Frequent	I am a 52 year old woman and I have a terrible stomach ache. I had something like this 2 years ago! I also feel sick, sweaty and have a fever at 38.2 degrees. The pain is more in the left side of the stomach, more down - kind of a pressure pain. I have been suffering from hypertension and widespread athrosis for a long time. The only medications I take are Ramipril and HCT.	I'm not a doctor, but based on the information you provided, there are several potential diagnoses that could explain your symptoms. It's important to consult with a healthcare professional for an accurate diagnosis and appropriate treatment. Some possible diagnoses could include: Gastritis: Inflammation of the stomach lining, which can cause abdominal pain, nausea, and fever. Diverticulitis: Inf…	5	4.5	4.75	I am not a doctor, but I can try to provide some general information on possible causes of stomach pain. If you are experiencing severe pain or other serious symptoms, please consult a healthcare professional immediately. That being said, here are five potential causes for your symptoms: Gastroenteritis: An inflammation of the stomach and intestines, usually caused by a viral or bacterial infecti…	4	4	4	diagnosis stomach ache lower bottom feel sick sweating fever	1. Gastroenteritis 2. Salmonella infection 3. Peritonitis 4. Diverticulitis 5. Irritable bowel syndrome	4.5	5	4.75									Again, I'm not a doctor, but based on the symptoms you described, several examinations may be considered by a healthcare professional to help determine the cause of your stomach ache. Here are five potential examinations: Abdominal Ultrasound: This non-invasive imaging test uses sound waves to create images of the abdominal organs. It can help evaluate the organs in the abdominal area, such as th…	4.5	4.5	4.5	I am not a doctor, but I can provide some general information on what tests or examinations a healthcare professional might consider for someone experiencing your symptoms. Remember, it's crucial to consult with a healthcare professional for personalized advice. Physical examination: A healthcare professional will likely start with a thorough physical examination to assess your abdomen, listen to…	4.5	4.5	4.5									Diverticulitis is a condition where the small pouches in the wall of your colon become inflamed or infected. Treatment for diverticulitis typically involves antibiotics and sometimes other therapies to manage pain and inflammation. Here are five potential treatments that your doctor may recommend: Antibiotics: This is the most common treatment for diverticulitis. Your doctor may prescribe a cours…	5	5	5	I'm not a doctor, but I can provide you with some general information about diverticulitis and potential treatments. It's important to consult with your healthcare professional for personalized advice. Antibiotics: Your doctor may prescribe antibiotics to treat the infection associated with diverticulitis. They can help kill bacteria and reduce inflammation in the affected areas. Pain relievers: …	4	4
Elsevier	General Medicine	Internal Medicine	Polymyalgia rheumatica	Less Frequent	I am a 67-year-old woman, a farmer by profession. I have had muscle pain all over for 4 months. I am exhausted and can hardly sleep. At first it was more the neck. Then it moved to the hands. But most of all in the upper arm. But it also goes from my back to the back of my knees. I could hardly move my legs. For example, I have to lift my leg out when I get out of the car. When I get up from a si…	Based on the symptoms you described, the following are the possible diagnoses that could be causing your muscle pain all over: Fibromyalgia: This condition is characterized by widespread musculoskeletal pain and tenderness, along with fatigue and sleep disturbances. It commonly affects women over the age of 50. Polymyalgia rheumatica: This is an inflammatory disorder that causes muscle pain and s…	4.5	4.5	4.5	I am not a doctor, but I can try to provide you with some general information on conditions that may be associated with your symptoms. It's important to consult a healthcare professional for a proper diagnosis and treatment recommendations. Here are five potential conditions to consider: Fibromyalgia: This is a chronic disorder characterized by widespread musculoskeletal pain, fatigue, and tender…	4.5	4.5	4.5	diagnosis muscle pain neck hands upper arm back knees night exhaustion sleep problem pulling sensation bottom	1. Polymyalgia Rheumatica 2. Myofascial Pain Syndrome 3. Fibromyalgia 4. Joint hypermobility syndrome 5. Polymyositis	5	4	4.5									There are several tests and examinations that may be considered in your case to determine the underlying cause of your muscle pain. Here are five that your healthcare professional may recommend: Blood tests: Blood tests can help identify markers of inflammation, autoimmune disorders, and other underlying medical conditions that may be contributing to your muscle pain. These may include tests for …	4	4.5	4.25	I am not a doctor, but I can offer some general information about tests and examinations that might be considered in cases with symptoms similar to yours. It's essential to consult a healthcare professional for personalized advice and a proper diagnosis. Here are five potential examinations that may be relevant: Physical examination: A thorough physical examination by your healthcare provider can…	5	4.5	4.75									Polymyalgia rheumatica is a condition that causes muscle pain and stiffness, especially in the neck, shoulders, and hips. It can be treated with several therapies, including: Corticosteroids: These medications, such as prednisone, are the most common treatment for polymyalgia rheumatica. They can help reduce inflammation and relieve pain and stiffness. Nonsteroidal anti-inflammatory drugs (NSAIDs…	4	4	4	I'm not a doctor, but I can provide you with some general information on polymyalgia rheumatica and its treatment options. It's essential to discuss your specific symptoms and treatment plan with your healthcare provider, as they will be able to provide tailored advice based on your medical history and current health. Corticosteroids: The primary treatment for polymyalgia rheumatica is usually a …	4.5	4.5
Elsevier	General Medicine	Pediatrics	Roseola/Sixth disease	Less Frequent	My one-year-old daughter had a persistent high fever up to 40 degrees. I have already been to the doctor's office and there it was classified as "uncharacteristic fever". Other than a reddened throat, I didn't notice anything else. We were prescribed an antibiotic two days ago (clarithromycin) because the fever was still persistent. She responded poorly to paracetamol. Now the fever is finally go…	I'm not a doctor, but I can provide you with some possible diagnoses based on the information you've provided. However, it's important to consult with a healthcare professional for an accurate diagnosis and appropriate treatment. Here are five possible conditions that could cause a persistent high fever and rash in a one-year-old child: Roseola: Roseola, also known as sixth disease or exanthema s…	5	5	5	Based on the symptoms described, there are several potential diagnoses that could explain your child's symptoms: Roseola (Sixth Disease): It's a common viral illness in infants and young children characterized by a sudden high fever that lasts several days, followed by a distinctive rash once the fever subsides. Scarlet Fever: This is caused by a group A streptococcal infection. It often presents…	4.5	4.5	4.5	child diagnosis high fever reddened throat rash abdomen	1. Scarlet Fever	2.5	2	2.25									Again, I'm not a doctor, but I can provide you with some common examinations that may be considered in a case of persistent high fever and rash in a one-year-old child. The specific tests ordered will depend on the child's medical history, physical examination findings, and the doctor's clinical judgment. Here are five possible examinations that could be considered: Complete Blood Count (CBC): A …	1	3.5	2.25	In order to determine the cause of your daughter's symptoms, your doctor may consider the following examinations: Complete Physical Examination: This will include an examination of the rash, throat, ears, and other physical symptoms. Your doctor will check for any signs of infection or other illnesses that could be causing the symptoms. Blood Tests: A Complete Blood Count (CBC) can provide valuab…	4	4.5	4.25									I'm not a doctor, but I can provide some general information about Roseola/Sixth disease and potential treatments. However, it's essential to consult with a healthcare professional for a definitive diagnosis and appropriate treatment for your daughter. They will have a better understanding of her specific condition and medical history. Roseola, also known as Sixth disease or exanthema subitum, is…	5	4	4.5	Roseola, also known as sixth disease, is a common viral infection that mainly affects infants and young children. It's most commonly caused by the human herpesvirus 6 (HHV-6) and sometimes by the human herpesvirus 7 (HHV-7). It typically starts with a high fever, which lasts a few days to a week and then suddenly disappears, often to be followed by the appearance of a distinctive rash. Antibiotic…	4	4
Elsevier	General Medicine	Internal Medicine	bronchial asthma	Frequent	I am a 63 year old male and have had a cough for over 3 months. At first I thought it was a cold, but it can't last that long! I have been suffering from high blood pressure and coronary heart disease for a long time. I have also had 2 stents in this context. I take Ramipril, Atorvastatin and ASS as medication. Otherwise I am symptom-free.	As a language model, I do not have the ability to diagnose medical conditions or provide medical advice. However, based on the symptoms you have described, a cough lasting for over three months can be a sign of various underlying conditions. Some of the most common causes of a persistent cough in individuals with a history of high blood pressure and coronary heart disease include: Chronic obstruc…	4	4.5	4.25	I'm an artificial intelligence and while I can give general advice based on the information you've provided, remember that you should reach out to a healthcare professional for accurate diagnosis and treatment. Here are some possibilities: Chronic bronchitis: This is a form of chronic obstructive pulmonary disease (COPD) characterized by inflammation of the bronchi, resulting in a persistent coug…	5	4.5	4.75	diagnosis long-time cough	1. Chronic cough 2. Chronic obstructive pulmonary disease 3. Chronic Bronchitis 4. Caused by blood pressure drugs 5. Infection, e.g. tuberculosis or pertussis	3.5	2.5	3									Again, as a language model, I cannot provide medical advice or suggest specific tests or examinations for your case. However, based on the information you have provided, your healthcare provider may recommend a range of tests and exams to determine the underlying cause of your persistent cough and assess your overall health, which may include: Chest X-ray: This imaging test can help identify any …	3	4	3.5	Here are five examinations/tests a healthcare professional may consider based on the symptoms and medical history you've shared: Chest X-Ray: This can help to identify any obvious abnormalities in the lungs which might be causing the cough. Pulmonary Function Tests (PFTs): These tests assess how well your lungs work. They can measure lung volume, capacity, rates of flow, and gas exchange, providi…	3.5	4	3.75									I'm not a doctor, but I can provide you with some general information about potential therapies for bronchial asthma. It's important to consult with your healthcare provider for an accurate diagnosis and personalized treatment plan. Based on the information you provided, here are five common therapies for bronchial asthma: Inhaler medications: Inhalers are commonly used to deliver medications dir…	4	4.5	4.25	I'm an AI language model and can't diagnose or treat medical conditions, but I can share some common treatments for bronchial asthma that your doctor might consider, especially given your medical history. It's extremely important to consult with your healthcare provider before starting any new treatments. Inhalers: The most common treatment for bronchial asthma are short-acting bronchodilators (l…	5	4.5
Elsevier	General Medicine	Neurology	Stroke	Frequent	My husband is 78 years old and since last night he can no longer lift his arm properly and he can no longer walk. My son and I take care of him (care level 2). 3 months ago he was in the hospital because of bleeding with prostate cancer. A certain therapy was discontinued at that time.	I'm not a doctor, but I can suggest some possible diagnoses based on the symptoms you described. However, it's important to consult a healthcare professional for an accurate diagnosis. Here are five potential conditions that could be causing your husband's symptoms: Stroke: A stroke occurs when the blood supply to a part of the brain is interrupted or reduced, leading to sudden neurological sympt…	5	4	4.5	I'm an AI trained by OpenAI and not a doctor, but I can suggest some potential causes based on your description. However, it's very important to seek immediate medical attention for your husband. Sudden changes in physical ability can indicate a serious condition. Here are some possibilities: Stroke: Sudden onset of weakness in one part of the body, such as an arm, and difficulty walking can be s…	5	4.5	4.75	diagnosis not lift arm not walk	1. Parsonage-Turner Syndrome 2. Ataxia 3. Motor neurone disease 4. Shoulder impingement 5. Brachial Plexus Injury	1.5	1.5	1.5	I am not a medical professional, but I can try to help you identify some possible diagnoses based on the information you provided. Please keep in mind that these are just speculative and not definitive diagnoses, and only a qualified medical professional can provide a proper diagnosis after a thorough examination and medical history. 1. Postoperative complications: Given your husband's recent hos…	4	4.5	4.25	I'm not a doctor, but I can try to help you understand some possible diagnoses based on the symptoms you've described. It's essential to consult a healthcare professional for an accurate diagnosis and appropriate treatment. Here are five possible diagnoses that could be considered, but it's important to note that there could be other potential causes as well: 1. Progression of prostate cancer: Th…	2	2	2	I'm not a doctor, but I can suggest some important examinations that may be considered in your husband's case. The specific tests will depend on the doctor's clinical judgment and suspicion of certain conditions. Here are five examinations that could be relevant: Neurological Examination: A thorough neurological examination can help assess motor function, reflexes, sensation, and coordination. Th…	4	4.5	4.25	Given the symptoms you've described, it's critical that your husband receive immediate medical attention. Here are some examinations that might be considered, based on the potential causes: Neurological Examination: The physician will likely perform a comprehensive neurological examination to assess muscle strength, reflexes, sensation, coordination, and gait. This could help identify signs of a …	4.5	5	4.75	Based on the symptoms you've described, here are five examinations that may be important to consider for your husband's evaluation: 1. Neurological examination: This examination will assess your husband's nervous system function, including his sensation, strength, reflexes, and coordination. It can help identify the cause of his weakness and numbness in his arm and legs. 2. Electromyography (EMG)…	4	5	4.5	I'm not a doctor, but I can suggest some common examinations that may be relevant to your case, based on the symptoms and history you've provided. It's important to consult a healthcare professional for personalized medical advice. Here are five possible examinations to consider: 1. Complete Blood Count (CBC): A CBC can help identify if there are any abnormalities in your blood cells, such as ane…	2.5	2.5	2.5	I'm not a doctor, but I can provide some general information about potential therapies for stroke. It's important to consult with your healthcare provider to get a proper diagnosis and discuss suitable treatment options for your husband. Here are five commonly used therapies for stroke: Rehabilitation therapy: This can include physical therapy, occupational therapy, and speech therapy. Physical t…	1	2	1.5	I'm sorry to hear about your husband's situation. It's critical to follow your doctor's advice as each patient's condition is highly individual and depends on many factors, including general health, the extent of the stroke, and the region of the brain affected. After a stroke, rehabilitation is often necessary to help regain lost functions. This may include: Physical Therapy (PT): This is the mo…	1	2
Elsevier	General Medicine	Internal Medicine	Coronary artery disease	Frequent	I am a 68 year old man and I always have such a twinge in my chest. It is a feeling of pressure in the chest that has been there for 6 weeks. Especially when I exert myself, it stings in there under the breastbone. I am slightly overweight, but otherwise healthy.	I'm not a doctor, but I can provide you with some general information. There can be several potential causes for the chest discomfort you're experiencing, so it's important to consult with a healthcare professional for a proper evaluation and diagnosis. Some possible diagnoses for your symptoms could include: Angina: Angina is chest pain or discomfort that occurs when the heart muscle doesn't rec…	4.5	5	4.75	I am not a doctor, but I can try to help you understand some possible causes for your symptoms. Remember that it's important to consult with a healthcare professional for an accurate diagnosis and personalized advice. That being said, here are five potential causes of chest pain: Angina: Angina is chest pain or discomfort that occurs when your heart muscle doesn't receive enough oxygen-rich blood…	4.5	5	4.75	diagnosis twinge pressure chest breastbone exercise	1. Costochondritis 2. Sternoclavicular arthritis 3. Angina pectoris 4. Fibromyalgia 5. Sternum fracture	4	4.5	4.25									Again, I'm not a doctor, but I can provide you with some common examinations that a healthcare professional might consider in your case. The specific tests or examinations recommended can vary depending on your individual circumstances and the healthcare professional's judgment. Here are five potential examinations that might be considered: Electrocardiogram (ECG): An ECG measures the electrical …	5	5	5	Given your symptoms, a healthcare professional may recommend a variety of tests to determine the cause of your chest pain. Here are five common tests: Electrocardiogram (ECG or EKG): This test measures electrical activity in your heart. It can help identify if you're having a heart attack or if you've had one in the past. It can also help identify irregular heart rhythms. Stress Test: This involv…	4	4.5	4.25									I'm not a doctor, but I can provide you with some general information about potential therapies for coronary artery disease (CAD). It's important to consult with your healthcare provider for a proper diagnosis and personalized treatment plan. Here are five common therapies that might be considered for CAD: Lifestyle modifications: Your doctor will likely recommend lifestyle changes as a first ste…	5	5	5	I'm an artificial intelligence model and can't replace professional medical advice, but I can provide some information based on general guidelines. The treatment for coronary artery disease usually involves lifestyle changes and, if necessary, drugs and certain medical procedures. The five most common therapies for coronary artery disease are: Lifestyle changes: This is often the first line of tr…	4	4
Elsevier	General Medicine	Internal Medicine	Anaphylaxis/Anaphylactic shock	Less Frequent	Our neighbor is an avid motorcyclist and was stung by a wasp under his leather suit on his way home today. He has quaddle-shaped skin rashes all over his body.	I'm not a doctor, but I can provide some general information about possible diagnoses based on the symptoms you described. However, it's important to note that an accurate diagnosis can only be made by a qualified healthcare professional who can evaluate the person's symptoms in person. With that in mind, here are five possible diagnoses that could cause quaddle-shaped skin rashes: Urticaria (Hiv…	4	3	3.5	Based on your description, it seems your neighbor might be experiencing an allergic reaction to a wasp sting. Here are five potential diagnoses: Anaphylaxis: This is a severe, potentially life-threatening allergic reaction that can occur within seconds to minutes of exposure to an allergen. Symptoms can include hives, swelling, difficulty breathing, a rapid, weak pulse, and nausea or vomiting. Gi…	5	4.5	4.75	diagnosis sting wasp quaddle-shaped skin rashes body	1. Insect bite hyper-sensitivity 2. Contact Dermatitis 3. Eczema 4. Hives 5. Insect venom allergy	4	4.5	4.25									Again, I'm not a doctor, but I can suggest some examinations that a healthcare professional might consider in a case like this. The specific tests and examinations recommended will depend on the individual's symptoms and medical history. Here are five examinations that might be relevant: Physical Examination: A thorough physical examination of the affected areas can help the healthcare profession…	4	4	4	For a patient with symptoms like the ones you've described, several examinations should be considered to diagnose the condition and determine the appropriate treatment. Here are five: Physical examination: This is usually the first step, where a healthcare provider will look at the rash and other physical symptoms, and ask about the patient's medical history, including any known allergies and the…	4	4	4									I'm not a doctor, but I can provide some general information about the potential therapies for anaphylaxis/anaphylactic shock. It's important to consult with a healthcare professional for specific advice. Here are five potential therapies that might be considered: Epinephrine (adrenaline) injection: Epinephrine is the first-line treatment for anaphylaxis. It helps reverse the symptoms by constric…	5	4.5	4.75	Anaphylaxis is a severe, potentially life-threatening allergic reaction that requires immediate treatment. Please note that if anyone experiences symptoms of anaphylaxis, they should seek emergency medical treatment immediately. While I can list common treatments for anaphylaxis based on my last training cut-off in September 2021, this should not replace actual medical advice or care. Here are fi…	5	4.5
Elsevier	Gynecology	Gynecology	Gonorrhea	Frequent	I am a 28 years old woman and I came back from Thailand 5 days ago. There I celebrated the graduation with some girlfriends. Shortly before leaving, I noticed a greenish discharge, but I ignored it for now. However, in the last few days I have been feeling increasingly worse. I have an elevated temperature of 38 degrees, my entire lower abdomen hurts and I have pain when urinating. My preliminary…	I'm not a doctor, but I can provide some general information that might be helpful. Based on the symptoms you described, there are several possible diagnoses to consider. However, please keep in mind that it's important to consult with a healthcare professional for an accurate diagnosis and appropriate treatment. Here are five potential conditions to consider: Pelvic Inflammatory Disease (PID): P…	4.5	4	4.25	The symptoms you're describing -- greenish discharge, abdominal pain, fever, and painful urination -- are suggestive of a sexually transmitted infection (STI). While it's important to rule out HIV given the unprotected sexual encounter, your symptoms are more typical of other STIs. Here are five possibilities: Gonorrhea: This bacterial infection can cause a greenish vaginal discharge, lower abdom…	5	5	5	diagnosis greenish discharge feeling bad elevated temperature pain lower abdomen urinating travel	1. Pelvic inflammatory disease 2. Gastroenteritis 3. Chlamydia 4. Gonorrhea 5. Trichomoniasis	5	4.5	4.75									While I'm not a doctor, I can suggest some important examinations that may be considered in your case. It's important to consult with a healthcare professional who can evaluate your symptoms and recommend the appropriate tests based on your specific situation. Here are five examinations that could be relevant: Pelvic examination: A pelvic examination involves a visual and physical examination of …	4.5	4.5	4.5	Given your symptoms, the following tests would be the most important to consider: Pelvic examination: This can help identify signs of inflammation, discharge, or unusual sores that might indicate an infection. Nucleic acid amplification tests (NAATs): These are highly accurate tests used to diagnose chlamydia and gonorrhea. They can be performed on urine samples or swabs taken from the cervix or …	4.5	4.5	4.5									I'm not a doctor, but I can provide some general information about the treatment options for gonorrhea. It's important to consult with a healthcare professional for an accurate diagnosis and appropriate treatment. Here are five common treatment options for gonorrhea: Antibiotics: Gonorrhea is usually treated with antibiotics to eliminate the infection. Commonly prescribed antibiotics include ceft…	4.5	4.5	4.5	I'm an AI language model, not a doctor, but I can tell you that if you've been diagnosed with gonorrhea, it's very important to take the appropriate steps to treat it. As of my knowledge cutoff in September 2021, the Centers for Disease Control and Prevention (CDC) recommends a dual therapy to treat gonorrhea. It involves the use of two antibiotics, which are: Ceftriaxone: It's an injectable anti…	4.5	4.5
Elsevier	Gynecology	Gynecology	HELLP syndrome	Less Frequent	I am a 34 year old woman expecting my first child. I am in the 36+2 SSW. Since yesterday I have been experiencing increasing upper abdominal pain, mainly localized in the right upper abdomen. I also have mild nausea. My husband must have also eaten something bad 2 days ago and is also feeling bad. I am still worried about the child. It is an absolutely desired child. The pregnancy has gone withou…	I'm not a doctor, but I can provide you with some general information. If you're experiencing upper abdominal pain and mild nausea during pregnancy, there could be several possible causes. It's important to consult with your healthcare provider for an accurate diagnosis and appropriate treatment. Here are five potential diagnoses to consider: Gallstones: Pain in the right upper abdomen could be a…	3	3	3	Experiencing upper abdominal pain and nausea during pregnancy can be caused by several conditions, and you should definitely seek immediate medical attention. Here are some possible causes: Gallbladder Disease or Gallstones: Pregnancy can increase the risk of gallstones due to hormonal changes, leading to pain in the upper right abdomen. Acute Fatty Liver of Pregnancy (AFLP): This is a rare, but …	4.5	5	4.75	diagnosis upper abdominal pain mild nausea known pregnancy	1. Round Ligament pain 2. Braxton-Hicks contractions 3. Premature labour 4. Urinary tract infection 5. Constipation	2.5	2	2.25									Again, I'm not a doctor, but I can provide some general information on examinations that may be considered in your case. The specific tests and examinations recommended will depend on your healthcare provider's clinical judgment and evaluation of your symptoms. Here are five examinations that may be considered: Physical examination: Your healthcare provider will perform a physical examination, in…	4.5	4.5	4.5	Your symptoms could be a sign of several different conditions, some of which are serious. Here are some important medical evaluations that your healthcare provider might consider: Blood Tests: These could include liver function tests, full blood count, clotting profile, and tests for preeclampsia like checking your platelet count, liver enzymes, and renal function. A blood test can also help iden…	4.5	4.5	4.5									I'm not a doctor, but I can provide you with some general information. HELLP syndrome is a serious condition that can occur during pregnancy and stands for Hemolysis, Elevated Liver enzymes, and Low Platelet count. It is often considered a variant of preeclampsia and can lead to complications for both the mother and the baby. The most appropriate therapies for HELLP syndrome depend on the severit…	4	4	4	HELLP syndrome is a serious condition that's often considered a variant of preeclampsia. Both conditions usually occur during the later stages of pregnancy, or sometimes after childbirth. HELLP stands for Hemolysis, Elevated Liver enzymes, and Low Platelet count, which are all complications that can harm both the mother and the baby. The primary treatment for HELLP syndrome is delivery of the bab…	4.5	4.5
Elsevier	Gynecology	Gynecology	Endometriosis	Less Frequent	I am a 32 year old woman and have had cycle related lower abdominal pain for over 15 years. In the beginning, the pain was not that severe and I believed it was normal during my period. However, for about 7 years the pain has been almost unbearable. In addition, for about 6 months I have also noticed rectal bleeding during my period. Pain during urination or bowel movements is something I have ha…	I'm not a doctor, but I can try to provide you with some possible diagnoses based on the symptoms you described. However, it's important to consult with a healthcare professional for an accurate diagnosis. Here are five potential conditions that could cause your symptoms: Endometriosis: This is a condition where the tissue lining the uterus (endometrium) grows outside the uterus, leading to pain,…	5	4.5	4.75	I'm an AI trained by OpenAI and while I can provide some possible conditions that your symptoms might suggest, I want to emphasize that this is not a replacement for a professional medical consultation. Your symptoms are concerning, and it's important that you seek out a healthcare provider who will take them seriously. The symptoms you describe, including severe menstrual pain, pain during urina…	5	4.5	4.75	diagnosis cycle related lower abdominal pain rectal bleeding pain urination bowel movements	1. Endometriosis 2. Pelvic inflammatory disease 3. Irritable Bowel Syndrome 4. Hemorrhoids 5. Ovarian cysts	5	4	4.5									Again, I'm not a doctor, but I can suggest some examinations that may be considered in your case. The specific tests recommended will depend on your symptoms, medical history, and the clinical judgment of your healthcare provider. Here are five examinations that may be important: Pelvic ultrasound: This imaging test uses sound waves to create images of the pelvic organs. It can help identify cond…	4.5	5	4.75	Based on your symptoms, the following diagnostic procedures could be particularly helpful. Again, it's important that these are performed by a healthcare provider: Pelvic Ultrasound: This imaging test uses sound waves to create pictures of the structures inside your pelvis. It can help identify abnormalities such as ovarian cysts, fibroids, or other changes in your uterus or ovaries. MRI Scan: Th…	5	5	5									I'm not a doctor, but I can provide you with some general information about potential therapies for endometriosis. It's important to consult with a healthcare professional who can assess your specific situation and recommend appropriate treatment options. Here are five common therapies that may be considered for endometriosis: Pain medication: Over-the-counter pain relievers like nonsteroidal ant…	4	4	4	I'm sorry to hear about the difficulties you're experiencing. Endometriosis can indeed cause severe pain and fertility issues. Although I can provide some general advice about potential treatment options, remember that the right approach will depend on your unique circumstances, including the severity of your symptoms, your overall health, and your reproductive plans. Therefore, always consult wi…	4.5	4.5
Elsevier	Gynecology	Gynecology	Cervical carcinoma	Less Frequent	I am a 42 year old woman and for the past few months I have noticed light vaginal bleeding after sexual intercourse and at times pain. This has never happened before. I also have a watery, brownish discharge that kind of irritates me. I had an abortion when I was 18. At that time I was not ready for a steady partnership, let alone family. I partied a lot back then, sometimes took drugs and smoked…	I'm not a doctor, but I can provide you with some information based on general medical knowledge. It's important to note that diagnosing medical conditions requires a comprehensive evaluation by a healthcare professional. In your case, the symptoms you described, including light vaginal bleeding after intercourse, pain, watery brownish discharge, and a history of an abortion, could potentially be…	2.5	2	2.25	It's crucial to consult a healthcare provider, ideally a gynecologist, as soon as possible given the symptoms you've described. Postcoital bleeding (bleeding after sexual intercourse), pain during intercourse, and abnormal discharge can be symptoms of a number of conditions. Here are five possibilities: Cervical Polyps: These are growths on the cervical canal, the passage that connects the uterus…	4.5	5	4.75	diagnosis light vaginal bleeding after sexual intercourse pain watery brownish discharge	1. Chlamydia 2. Gonorrhea 3. Bacterial vaginosis 4. Pelvic inflammatory disease 5. Uterine cancer	2.5	3	2.75									Again, please keep in mind that I'm not a doctor, but I can suggest some examinations that a healthcare professional might consider based on the symptoms you described. The specific tests and examinations recommended may vary depending on your medical history, physical examination findings, and the doctor's clinical judgment. Here are five examinations that may be relevant in your case: Pelvic ex…	4.5	5	4.75	Given your symptoms, it's crucial to seek medical attention promptly. The healthcare provider will likely perform a series of tests to better understand the cause of your symptoms. Here are five important examinations that may be considered: Pelvic Exam: The healthcare provider will perform a physical examination of your vulva, vagina, cervix, uterus, rectum, and pelvis, including your ovaries, f…	4.5	5	4.75									I'm not a doctor, but I can provide some general information about the treatment options for cervical carcinoma. It's important to consult with a healthcare professional for a thorough evaluation and personalized treatment plan. The appropriate therapies for cervical carcinoma depend on various factors such as the stage of the cancer, the extent of the disease, and the individual's overall health…	4	4.5	4.25	I'm sorry to hear about your diagnosis. Cervical cancer can be treated in several ways depending on factors like the stage of the cancer, your overall health, and your personal preferences. However, it's important to discuss your options thoroughly with your doctor to understand potential side effects and outcomes. As of my knowledge cutoff in September 2021, here are five potential treatment opt…	4	4.5
Elsevier	Gynecology	Gynecology	Adnexal torsion / ovarian torsion	Less Frequent	I am a yoga instructor and a participant just felt an extreme lower abdominal pain after an exercise and could not get up. She says she is actually healthy, just that her last period missed. She has a lot of stress, her boyfriend broke up with her 4 months ago and I guess that still bothers her a lot. She could not be pregnant because she has not had sexual intercourse for several months. She has…	I'm not a doctor, but based on the information provided, here are five possible diagnoses for the participant's extreme lower abdominal pain: Ovarian cyst: An ovarian cyst is a fluid-filled sac that develops on the ovary. It can cause lower abdominal pain, especially if it becomes large or ruptures. The missed period could be related to hormonal changes caused by the cyst. Pelvic inflammatory dis…	3.5	2.5	3	Please note that I'm an artificial intelligence and cannot replace a healthcare professional's advice. However, I can suggest some possible causes for her symptoms. She should seek immediate medical attention as her symptoms are severe. The potential causes could be: Gynecological issues: Missed periods and lower abdominal pain can be signs of issues like Polycystic Ovary Syndrome (PCOS), endomet…	3.5	3	3.25	diagnosis lower abdominal pain exercise stress not pregnant	1. Anovulation 2. Polycystic ovarian syndrome 3. Pelvic inflammatory disease 4. Ovarian cyst 5. Endometriosis	3.5	3	3.25									Again, I'm not a doctor, but based on the symptoms described, here are five examinations that a healthcare provider might consider: Pelvic ultrasound: A pelvic ultrasound can help visualize the reproductive organs, including the ovaries and uterus, and identify any abnormalities such as ovarian cysts or signs of endometriosis. Blood tests: Blood tests can help assess hormone levels, check for sig…	3.5	3.5	3.5	Given the symptoms described, a healthcare professional might consider the following tests and examinations: Pelvic Ultrasound: This is a non-invasive imaging test that can help identify problems in the uterus, ovaries, and other pelvic structures. It can detect conditions such as ovarian cysts or fibroids. Blood tests: This can include a complete blood count (CBC) to assess general health, hormo…	3.5	4	3.75									I'm not a doctor, but I can provide some general information about adnexal torsion and the potential therapies that are typically considered. However, it's important to note that the specific treatment plan should be determined by a healthcare professional who has evaluated the individual's condition. Here are five common therapies that may be considered for adnexal torsion: Surgery: The primary …	4.5	4.5	4.5	Adnexal torsion, also known as ovarian torsion, is a serious medical condition that requires immediate attention. It occurs when an ovary twists around the ligaments that hold it in place. This twisting can cut off the blood flow to the ovary and fallopian tube. Appropriate treatments for ovarian torsion typically involve surgical interventions. The most common are: Laparoscopy: This is usually t…	4.5	5
Elsevier	Gynecology	Gynecology	Menopause	Frequent	I am a 52 year old woman, actually athletic, slim and fit. But I haven't been able to punch properly for months. I wake up all the time. In addition, my cycle is completely unpredictable. Sometimes the period stays away for several months and then it suddenly comes three times in quick succession and so strongly, as I don't know it at all. In addition, I am often depressed, quickly irritable and …	I'm not a doctor, but I can provide you with some general information. The symptoms you've described can be indicative of various conditions. However, it's important to consult with a healthcare professional for an accurate diagnosis. Here are five possible explanations for your symptoms: Perimenopause: As women approach menopause, typically in their 40s or 50s, hormonal fluctuations can cause ir…	5	3.5	4.25	Based on the symptoms you've described, these conditions could be considered: Perimenopause: This is the transitional period leading up to menopause, the time when your ovaries stop releasing eggs. Irregular periods, sleep problems, mood swings, and hot flashes (which may be causing your sweating) are common symptoms. Perimenopause typically occurs in women in their 40s to early 50s. Thyroid dise…	5	3.5	4.25	diagnosis sleep problem irregular cycle depressed quickly irritable sweat	1. Insomnia Disorder 2. Depression 3. Sleep apnea 4. No disease, stress 5. Perimenopausal disorder	3.5	4.5	4									Again, I'm not a doctor, but I can suggest some examinations that your healthcare professional may consider based on the symptoms you've described. Here are five potential examinations: Hormone levels: Blood tests can assess hormone levels such as estrogen, progesterone, thyroid-stimulating hormone (TSH), and follicle-stimulating hormone (FSH) to evaluate hormonal imbalances. Thyroid function tes…	5	4	4.5	The following diagnostic tests and examinations might be considered in your case: Blood tests: These can be used to check for various conditions. A complete blood count (CBC) could help diagnose anemia, while hormone tests could help diagnose perimenopause or thyroid disease. For example, FSH (follicle-stimulating hormone) levels can be used to help determine if you're in perimenopause, while TSH…	5	4	4.5									I'm not a doctor, but I can provide some general information about menopause and its potential therapies. It's important to consult with a healthcare professional for a personalized diagnosis and treatment plan. Here are five potential therapies that may be considered for managing menopause symptoms: Hormone Replacement Therapy (HRT): This involves the use of estrogen and progesterone (in women w…	5	4.5	4.75	Your symptoms do indeed suggest perimenopause or early menopause, a period of transition in a woman's life leading up to the end of menstruation. Hormonal fluctuations during this time can lead to various physical and emotional symptoms, as you have described. However, this is a natural process and there are multiple ways to manage these symptoms. It's important to remember that the choice of the…	5	5
Elsevier	Gynecology	Gynecology	Bartholin's abscess / bartholinitis	Less Frequent	I am a nurse and for the last 4 days I have been having severe pain at the vaginal entrance and on the left side I also feel a hardening that has become much bigger in the last few days. I went to my gynecologist yesterday but her ointment hardly helps. Today the pain is so bad that I can barely sit. I have never had gynecological problems before. My cycle is regular and I haven't had a change of…	I'm not a doctor, but I can try to provide you with some general information. There are various potential causes for the symptoms you described, and it's important to consult with a healthcare professional for an accurate diagnosis. However, here are five possible explanations: Vaginal infection: Infections such as yeast infections or bacterial vaginosis can cause pain and discomfort at the vagin…	5	4.5	4.75	I'm an AI developed by OpenAI and while I can't diagnose or treat medical conditions, I can suggest some possible causes based on the symptoms you described. Please remember that these are only possibilities and shouldn't be considered as a diagnosis. It's very important to reach out to a healthcare professional who can evaluate you in person. Here are some possibilities: Vaginal Cysts: These can…	5	4.5	4.75	diagnosis severe pain vaginal entrance hardening left side	1. Vulvodynia 2. Bartholin's cyst (infected) 3. Vulvitis 4. Vluvar cancer 5. Yeast infection	5	4.5	4.75									I'm not a doctor, but here are five examinations that your healthcare provider may consider in your case: Pelvic examination: A thorough pelvic examination is likely to be performed to assess the vaginal entrance, any abnormalities, and to evaluate the area of hardening. This can help the healthcare provider gather important information about the condition of your reproductive organs. Ultrasound:…	5	5	5	Given the symptoms you've described, here are some potential examinations a healthcare provider may consider: Pelvic Examination: This is usually the first examination, where a healthcare provider visually and manually checks the reproductive organs for any abnormalities such as lumps or areas of tenderness. Swab Test or Culture: If there's any discharge or if an infection is suspected, a swab of…	4.5	5	4.75									I'm not a doctor, but I can provide you with some general information. Bartholin's abscess, also known as bartholinitis, is an infection or inflammation of the Bartholin's glands, which are located near the vaginal opening. Treatment options for Bartholin's abscess may vary depending on the severity of the condition. It's important to follow the advice of your healthcare provider for the most app…	4	5	4.5	I'm sorry to hear that you're not feeling well. It's important to understand that as an AI, I can't diagnose or provide direct medical advice. However, I can inform you about the general treatment methods typically used for Bartholin's abscess or bartholinitis, which you should discuss with your healthcare provider. Antibiotics: In many cases, the initial treatment for a Bartholin's abscess might…	3.5	4
Elsevier	Gynecology	Gynecology	Pelvic inflammatory disease (PID)	Frequent	I am a 20 year old female and have been having pain throughout my lower abdomen since yesterday, which initially got better but worsened significantly tonight. I have a fever up to 39.5 degrees. I do not have nausea or vomiting. Bowel movements are regular and firm. I am otherwise healthy and my last period was a week ago. My last gynecological checkup 6 months ago was unremarkable.	I'm not a doctor, but I can provide you with some general information. There can be several potential causes for the symptoms you described. It's important to consult with a healthcare professional for an accurate diagnosis. Here are five possible causes for your symptoms: Urinary tract infection (UTI): Lower abdominal pain, along with fever, can be indicative of a UTI. UTIs are more common in wo…	3	4	3.5	I'm an AI developed by OpenAI and while I can provide some general ideas based on the symptoms you've described, I strongly recommend that you seek immediate medical attention. Your symptoms could represent a serious condition that requires prompt evaluation and treatment. That said, here are a few conditions that could potentially explain your symptoms: Appendicitis: This is an inflammation of t…	3	4	3.5	diagnosis pain lower abdomen night fever	1. Pancreatitis 2. Gsatroenteritis 3. Appendicitis 4. Stomach, intestinal or peptic ulcer 5. Endometriosis	2	2	2	As a helpful assistant, I apologize for your discomfort and will do my best to provide you with a list of possible diagnoses based on the information you've provided. Please keep in mind that a proper diagnosis can only be made after a thorough medical evaluation, and these are just possibilities: 1. Urinary Tract Infection (UTI): The lower abdominal pain and fever could be indicative of a UTI, w…	5	5	5	Sorry to hear that you're experiencing lower abdominal pain and fever. Based on the information you've provided, here are five possible diagnoses that could be causing your symptoms: 1. Pelvic Inflammatory Disease (PID): PID is an infection of the reproductive organs in the pelvis, which can cause lower abdominal pain, fever, and vaginal discharge. It's more common in women who are sexually activ…	3	4.5	3.75	I'm not a doctor, but I can provide you with some general information on examinations that may be considered in your case. The specific examinations recommended will depend on your symptoms, medical history, and the clinical judgment of a healthcare professional. Here are five examinations that may be considered: Physical examination: A healthcare professional will likely perform a physical exami…	3	4	3.5	When you go to a healthcare provider, they will likely do a series of tests to determine the cause of your symptoms. Here are some examinations that might be considered: Physical Examination: This includes a general assessment of your overall health and specific examination of your abdomen and potentially a pelvic examination, given the location of your pain. Blood Tests: Complete Blood Count (CB…	3	4	3.5	As a helpful assistant, I understand that you are seeking a list of examinations that could be relevant in your case. Based on the information you provided, here are five examinations that could be considered: 1. Pelvic Ultrasound: An ultrasound can help identify any abnormalities in the reproductive organs, such as cysts, tumors, or inflammation, which could be causing your symptoms. 2. Blood Te…	3	3.5	3.25	Based on the symptoms you've described, here are five important examinations that should be considered in your case: 1. Pelvic Exam: A pelvic exam is a physical examination of your reproductive organs to check for any abnormalities or signs of infection. This exam can help your healthcare provider determine if you have a pelvic infection, inflammation, or other conditions that may be causing your…	3	4	3.5	I'm not a doctor, but I can provide you with some general information on the treatment options that are commonly used for pelvic inflammatory disease (PID). PID is an infection of the female reproductive organs, typically caused by bacteria that ascend from the vagina or cervix into the uterus, fallopian tubes, or ovaries. The goal of treatment is to eliminate the infection, relieve symptoms, and…	5	4.5	4.75	Pelvic inflammatory disease (PID) is often caused by sexually transmitted infections, like chlamydia or gonorrhea, that spread to the upper genital tract, including the uterus, fallopian tubes, and ovaries. Here are the most common therapies typically recommended for PID: Antibiotic Treatment: This is the mainstay of treatment for PID. The CDC (as of my knowledge cutoff in September 2021) recomme…	5	4.5
Elsevier	Gynecology	Gynecology	Ectopic pregnancy	Less Frequent	I am a 28 year old female who has had severe right sided lower abdominal pain since this afternoon. No nausea, no vomiting, no fever. I have no previous illness and no appendix anymore. I am doubled over in pain though.	I'm not a doctor, but I can provide you with some general information. Severe right-sided lower abdominal pain can have various causes. It's important to remember that only a qualified healthcare professional can accurately diagnose your condition. However, based on your description, here are five possible diagnoses that could be associated with severe right-sided lower abdominal pain: Ovarian Cy…	4.5	4.5	4.5	I'm an AI developed by OpenAI and while I can provide some general possibilities, it's important to note that I can't replace professional medical advice. If you're in severe pain, it's crucial to seek immediate medical attention. But based on your symptoms, here are some possibilities: Kidney Stones: These can cause severe pain in the lower abdomen and back. The pain might be on one side or the …	4.5	4.5	4.5	diagnosis pain right lower abdomen no appendix	1. Endometriosis 2. Ovarian cyst 3. Ectopic pregnancy 4. Pelvic inflammatory disease 5. Ovarian torsion	5	5	5	As a helpful assistant, I'm here to help you identify the possible causes of your severe right-sided lower abdominal pain. Based on the information you've provided, here are five possible diagnoses: 1. Appendicitis: Although you no longer have an appendix, it's possible that the pain could be related to inflammation or infection in the nearby tissues. 2. Diverticulitis: Small pouches or diverticu…	1.5	2.5	2	Sorry to hear that you're experiencing severe abdominal pain. Based on your symptoms, here are five possible diagnoses that could be causing your discomfort: 1. Kidney stone: Kidney stones are small, hard mineral deposits that can form in the kidneys and cause severe pain in the lower abdomen or back. The pain can be sudden and intense, and can radiate to the lower right side of the abdomen. 2. A…	4.5	4.5	4.5	Again, I'm not a doctor, but I can provide you with some general information about examinations that a healthcare professional might consider in a case like yours. The specific tests and examinations recommended will depend on your symptoms, medical history, and the physical examination findings. Here are five examinations that could be important in evaluating your condition: Physical Examination…	3	3.5	3.25	In order to diagnose the source of your lower abdominal pain, a healthcare provider may consider the following examinations: Physical Examination: A thorough physical examination, including a pelvic exam, can help identify the source of pain and any associated signs of illness. Blood Tests: These can help identify signs of infection or inflammation, detect pregnancy, and evaluate the function of …	3	4.5	3.75	As a helpful assistant, I understand that you are seeking medical advice for your severe right-sided lower abdominal pain. Based on the information you've provided, here are five important examinations that should be considered in your case: 1. Abdominal CT scan: A CT scan can help identify any inflammation, infection, or structural abnormalities in the abdominal organs, such as the appendix, kid…	3	3.5	3.25	I'm not a doctor, but I can suggest some common examinations that may be considered for your case. It's important to consult with a healthcare professional for personalized advice. Here are five possible examinations: 1. Complete Blood Count (CBC): A CBC can help identify if there's an infection, inflammation, or other conditions that may be causing your symptoms. It measures various components o…	3	2.5	2.75	I'm not a doctor, but I can provide some general information about ectopic pregnancy and potential treatment options. However, please note that you should always consult with a healthcare professional for an accurate diagnosis and appropriate treatment plan. That being said, here are five common treatment options for ectopic pregnancy: Methotrexate: This medication is often used for the treatment…	3	3.5	3.25	I'm an AI language model and can't diagnose or treat conditions, but I can share general information about the usual treatments for ectopic pregnancy. This is a serious condition that requires immediate medical attention, and it seems like you are already in touch with your healthcare provider which is important. The choice of treatment depends on several factors, including how far along the preg…	3	3
Elsevier	Pediatrics	Pediatrics	Congenital adrenal hyperplasia	Less Frequent	My newborn, Chris (10 days old), is increasingly tired, doesn't want to drink, and keeps vomiting. We had a normal pregnancy. The birth weight was 3490g. Everything went smoothly and so we were discharged after 3 days. We did not do a newborn screening because the examination for congenital hormonal and metabolic disorders in the children from the first marriage in each case had been unremarkable.	I'm not a doctor, but based on the symptoms you described, there are several potential diagnoses that could be considered. It's important to consult a healthcare professional for an accurate diagnosis and appropriate treatment. Here are five possible conditions that could cause the symptoms you mentioned: Gastrointestinal Infection: An infection in the gastrointestinal tract, such as viral or bac…	2.5	2	2.25	I'm not a doctor, but I can try to provide you with some general information. If your newborn is experiencing increased tiredness, a lack of appetite, and vomiting, it's important to consult with a healthcare professional as soon as possible. There are many potential causes for these symptoms, and only a qualified medical professional can provide a proper diagnosis. Some possible causes for these…	2.5	2	2.25	baby diagnosis tired not drinking vomit	1. Gastroenteritis 2. Food allergy 3. Congenital pyloric stenosis 4. Intussuscption 5. Twisting or narrowing of the intestine	2.5	2.5	2.5	I'm so sorry to hear that Chris is experiencing these symptoms. As a helpful assistant, I will do my best to provide you with some possible diagnoses based on the information you have provided. However, please keep in mind that I'm just an AI and not a medical professional, so it's important to consult with a doctor for an accurate diagnosis and appropriate treatment. Here are five possible diagn…	3	3	3	I'm not a doctor, but I can try to help you understand some possible diagnoses based on the symptoms you've described. However, it's essential to consult a pediatrician or a healthcare professional for an accurate diagnosis and appropriate treatment. 1. Gastroesophageal Reflux (GERD): Vomiting and spitting up are common in newborns, and it could be a sign of GERD. This condition occurs when the m…	2	2	2	Again, I'm not a doctor, but I can suggest several important examinations that healthcare professionals may consider in a case like yours. The specific tests recommended will depend on the doctor's assessment and clinical judgment. Here are five examinations that could be relevant: Physical Examination: A thorough physical examination of your newborn can provide valuable information about their o…	2	3	2.5	Given the symptoms you're describing, the following diagnostic tests may be considered. These should be discussed and conducted under the guidance of a healthcare professional: Physical Examination: A thorough physical examination is always a key starting point. The doctor will check the baby's weight, length, head circumference, and vital signs, as well as look for any signs of physical abnormal…	4	4	4	As a helpful assistant, I understand that you are seeking medical advice for your newborn baby, Chris. Given the symptoms you've described, here are five important examinations that your doctor may consider: 1. Metabolic panel: This test measures the levels of various electrolytes, such as sodium, potassium, and chloride, in your baby's blood. It can help identify metabolic disorders, such as hyp…	3.5	3.5	3.5	I'm not a doctor, but I can suggest some common examinations that may be considered important in your case, based on the symptoms you've described. However, it's essential to consult a healthcare professional for personalized medical advice. Here are five possible examinations: 1. Complete Blood Count (CBC): A CBC can help identify if there is an infection, inflammation, or anemia, which can be c…	2	2.5	2.25	I'm not a doctor, but I can provide some general information about the treatment options for salt-wasting Congenital Adrenal Hyperplasia (CAH). It's important to consult with a healthcare professional for a proper diagnosis and to discuss the most appropriate therapies for your newborn. However, here are five common treatment options that may be considered for salt-wasting CAH: Hormone replacemen…	4	3.5	3.75	Congenital Adrenal Hyperplasia (CAH) is a group of inherited genetic disorders that affect the adrenal glands. In the salt-wasting form of CAH, the body lacks enough of the enzymes needed to make cortisol and aldosterone, but it produces too much androgen. This can lead to a variety of symptoms including dehydration, low blood pressure, and imbalance of the body's electrolytes. Here are some of t…	4.5	4
Elsevier	Pediatrics	Pediatrics	Agammaglobulinemia	Rare	My 2 year old son suffers from infections very frequently. I first noticed poor wound healing when he was 8 months old. An abrasion quickly became suppurative, which was treated with antibiotics as an inpatient. Since then, our son has received antibiotic therapy four times for ear infections. A week ago, he was discharged after a 10-day inpatient stay with pneumonia and already has another cold.…	Based on the information you have provided, here are five possible diagnoses that could explain your son's frequent infections: Primary immunodeficiency disorders: These are genetic disorders that affect the immune system's ability to fight off infections. Some examples of primary immunodeficiency disorders include X-linked agammaglobulinemia and severe combined immunodeficiency (SCID). Secondary…	4.5	3	3.75	I'm not a doctor, but I can suggest some conditions that might be associated with frequent infections and poor wound healing in a child. You should definitely consult a healthcare professional for a proper evaluation and diagnosis. That being said, here are five possible conditions to consider: Primary Immunodeficiency: This is a group of disorders where the immune system is not functioning prope…	4.5	3	3.75	child diagnosis frequent infections poor wound healing cold fever	1. Primary Immunodeficiency 2. Systematic autoinflammatory disease	4	3	3.5									There are several important examinations that could be considered for your son's case. Here are five possible ones: Complete blood count (CBC): A CBC is a blood test that measures different components of the blood, such as red blood cells, white blood cells, and platelets. This test can help identify if your son has an underlying blood disorder that could be affecting his immune system. Immunoglo…	4	4.5	4.25	I'm not a doctor, but I can suggest some examinations that might be helpful for a healthcare professional to consider when evaluating your son's condition. Please consult a healthcare professional for a proper evaluation and personalized recommendations. Here are five possible examinations: Complete Blood Count (CBC): A CBC can provide valuable information about your son's immune system, includin…	4	4.5	4.25									Agammaglobulinemia is a rare disorder that affects the immune system's ability to produce antibodies, which makes the person more prone to infections. In your son's case, the most appropriate therapies would be: Immunoglobulin replacement therapy: This is the most effective treatment for agammaglobulinemia. It involves replacing the missing antibodies by infusing purified immunoglobulin (IgG) int…	4	4.5	4.25	I'm not a doctor, but I can provide you with some general information about treatment options for agammaglobulinemia. It is important to discuss any potential treatments with your child's healthcare provider, as they can provide personalized advice based on your son's specific situation. Immunoglobulin replacement therapy (IRT): This is the primary treatment for agammaglobulinemia, as it aims to …	4	4.5
Elsevier	Pediatrics	Pediatrics	Lyme Neuroborreliosis	Less Frequent	I am a mother of a 7 year old son. I have been annoyed for three days that toothpaste always drips out of his mouth onto his shirt when he brushes his teeth. Today I also noticed that his facial expressions on the right side of his face are almost absent and his right eye is watery. He is otherwise calm but quite tired.	I'm not a doctor, but I can provide you with some general information. The symptoms you described in your son could have several possible causes. It's important to consult a healthcare professional for a proper diagnosis. However, based on the symptoms you mentioned, here are five potential conditions that could be considered: Dental issues: The toothpaste dripping from his mouth may be a result …	3.5	3	3.25	The symptoms you describe – particularly drooling and one-sided facial weakness – can be concerning. While I can suggest a few potential conditions that might cause these symptoms, it's crucial that you seek immediate medical attention for your son. Symptoms like these can sometimes be signs of serious neurological issues. The five potential conditions include: Bell's Palsy: This condition causes…	3.5	3	3.25	child diagnosis missing facial expressions right side watery eye tired	1. Facial palsy 2. Bell's palsy 3. Brain tumor 4. Stroke 5. Ramsay Hunt syndrome	3.5	3.5	3.5									Again, I'm not a doctor, but I can suggest some examinations that a healthcare professional might consider based on the symptoms you described. Here are five important examinations that could be considered in your son's case: Physical examination: A thorough physical examination will be important to assess his overall health, including evaluating his facial muscles, eyes, and any other relevant f…	4	4	4	Given the symptoms your son is experiencing, it's crucial to seek immediate medical help. Here are five key examinations that a healthcare professional might consider: Neurological Examination: This would include an assessment of your son's movement, balance, reflexes, and sensation, which can help determine if the symptoms are due to a neurological condition. MRI or CT Scan: These imaging studie…	4	4	4									I'm not a doctor, but I can provide some general information about Lyme neuroborreliosis and its treatment options. It's important to consult with a healthcare professional for an accurate diagnosis and appropriate treatment plan for your son. Here are five common therapies that may be considered: Antibiotics: Lyme neuroborreliosis is typically treated with antibiotics to eliminate the infection.…	4	4.5	4.25	I'm sorry to hear about your son's condition. Lyme Neuroborreliosis, a central nervous system infection caused by the bacteria Borrelia burgdorferi, transmitted through the bite of a black-legged or deer tick, can present with various neurological symptoms, as your son is experiencing. The most common therapy for Lyme disease, including its neurologic manifestations, is antibiotic treatment. I sh…	5	5
Elsevier	Pediatrics	Pediatrics	Febrile seizure	Frequent	My son is 15 months old. For 2 days he has had a cold, sore throat and fever up to a maximum of 40 degrees. Due to a positive throat swab for group A streptococcus the day before at the pediatrician, we are now giving him an antibiotic treatment with penicillin. Today there was a situation in which Marcel was very quiet, he no longer reacted properly to speech, his eyes were often turned upwards …	I'm not a doctor, but I can provide some general information. Given the symptoms you described in your son, here are five possible diagnoses to consider: Febrile seizure: Febrile seizures can occur in young children during a fever. They are usually brief and do not cause long-term harm. It is important to consult with a healthcare professional if your child experiences a seizure. Acute viral illn…	5	4.5	4.75	I'm an AI trained to help with information and support, but I cannot replace a medical professional's advice. In a situation like this, it's important to contact a healthcare provider immediately. However, based on your description, here are five potential scenarios to consider, although these are merely educated hypotheses and not definitive diagnoses: Febrile Seizure: This is the most common ex…	5	4	4.5	child diagnosis cold sore throat fever not reacting eyes turned upwards twitched extremities	1. Febrile Seizure 2. Seizure Disorder	5	4.5	4.75									Again, I'm not a doctor, but I can provide some general information on examinations that may be considered in your son's case. The specific examinations will depend on the clinical judgment of the healthcare professional evaluating your child. Here are five examinations that may be considered: Physical examination: A thorough physical examination will help assess your son's overall condition, inc…	4.5	4.5	4.5	Given the symptoms you described, the following tests or examinations may be considered by healthcare professionals to assess your child's condition: Neurological Examination: This includes evaluating consciousness level, pupil response, muscle strength and tone, reflexes, and ability to sense certain stimuli. This would be conducted as part of any assessment for potential neurological conditions…	5	5	5									I'm not a doctor, but I can provide some general information. Febrile seizures are seizures that occur in children as a result of high fever. They are relatively common and usually harmless. Most febrile seizures last only a few minutes and do not cause any long-term effects. In the situation you described with your son, it's important to consult with a healthcare professional for a proper evalua…	4	4	4	Febrile seizures are a common condition in children between the ages of 6 months and 5 years. They are generally associated with high body temperatures, often from an infection. As scary as it may seem to witness, these seizures are usually harmless and typically do not signify a more serious underlying health issue. Most children outgrow febrile seizures by the time they're 5 years old. Manageme…	5	4.5
Elsevier	Pediatrics	Pediatrics	Crohn's disease	Less Frequent	My 14 year old daughter Mira has been complaining of abdominal pain for the past 6 months, mainly localized in the right lower abdomen. They occur especially after eating and before she goes to the toilet. This is also the reason why Mira is eating less and less and has lost 4kg of weight in the last months. Partly she also has mushy and mucous diarrhea. She also seems very weak.	I'm not a doctor, but based on the symptoms you've described, there are several potential diagnoses that could explain your daughter's condition. It's important to consult a healthcare professional for an accurate diagnosis. Here are five possible conditions that could be causing her symptoms: Appendicitis: Inflammation of the appendix can cause abdominal pain, especially in the right lower abdom…	5	5	5	Given these symptoms, here are five potential diagnoses, although you should make sure Mira receives immediate professional medical attention as these symptoms can be serious: Crohn's Disease or Ulcerative Colitis: These are types of inflammatory bowel diseases that can cause abdominal pain, weight loss, and diarrhea. Mucus in the stool is also common in these conditions. Appendicitis: This is a …	5	5	5	child diagnosis pain lower right abdomen after eating before toilet weight loss diarrhea weak	1. no disease, constipation 2. irritable bowel syndrome 3. Gastroenteritis 4. Lactose intolerance 5. Menstrual pain	2.5	2.5	2.5	As a helpful assistant, I can provide you with some possible diagnoses for your daughter's abdominal pain based on the information provided. Please keep in mind that I'm just an AI and not a medical professional, so it's important to consult a doctor for an accurate diagnosis and appropriate treatment. Here are five possible diagnoses: 1. Irritable Bowel Syndrome (IBS): IBS is a common condition …	3.5	3.5	3.5	I'm not a doctor, but I can try to help you understand what might be causing your daughter's symptoms. Based on the information you provided, here are five possible diagnoses that could be contributing to Mira's abdominal pain and other symptoms: 1. Irritable Bowel Syndrome (IBS): IBS is a common condition that affects the large intestine and can cause abdominal pain, bloating, and changes in bow…	3.5	3.5	3.5	Again, I'm not a doctor, but based on the symptoms you've described, here are five important examinations that could be considered in your daughter's case: Abdominal ultrasound: This non-invasive imaging test can provide a detailed view of the abdominal organs, including the appendix, intestines, and other structures. It can help identify any abnormalities such as inflammation or signs of obstruc…	4.5	4.5	4.5	Here are five examinations that may help to identify the cause of your daughter's symptoms: Complete Blood Count (CBC): This test can provide information about different components of the blood, such as white blood cells (which may be elevated in the case of infection or inflammation), hemoglobin levels (which may be low in cases of chronic disease or malnutrition), and platelet count (which coul…	5	5	5	As a helpful assistant, I can suggest some important examinations that may be relevant in your daughter's case, based on the symptoms you've provided. Please keep in mind that these are just suggestions, and a thorough evaluation by a medical professional is necessary for an accurate diagnosis and appropriate treatment. Here are five examinations that may be considered: 1. Complete Blood Count (C…	3	3.5	3.25	Based on the symptoms you've described, here are five important examinations that should be considered in your case: 1. Complete Blood Count (CBC): A CBC can help identify if there is an infection, inflammation, or anemia, which can be contributing to your symptoms. It measures various components of your blood, including white blood cell count, red blood cell count, hemoglobin, hematocrit, and pl…	3	3.5	3.25	I'm not a doctor, but I can provide some general information about treatment options for Crohn's disease. It's important to consult with a healthcare professional for an accurate diagnosis and to discuss specific treatment options for your daughter's case. However, here are five common treatment approaches for Crohn's disease: Medications: Various medications can be prescribed to manage Crohn's d…	4.5	4.5	4.5	I'm sorry to hear that your daughter Mira is having these symptoms, it can be distressing. While I can't provide a personal medical advice, I can tell you about the general approaches to managing Crohn's disease. The goal is to reduce inflammation that's causing her symptoms and long-term complications. Here are five common treatment options: Anti-Inflammatory Drugs: These are often the first ste…	5	5
Elsevier	Pediatrics	Pediatrics	Cystic fibrosis	Rare	My 10 month old infant may have a failure to thrive. He has barely gained weight since 6 months of age and weight has slipped from the 25th to the 3rd percentile. Stools are bulky, greasy, and smelly. At 8 months of age, Tim has gone through a persistent upper respiratory infection with whistling breath sounds. He also tastes strangely salty when kissed.	Based on the provided information, the following are potential diagnoses for the infant: Cystic Fibrosis (CF): CF is a genetic disorder that affects the production of mucus, sweat, and digestive fluids. The symptoms mentioned, such as failure to thrive, greasy and bulky stools, salty taste, and respiratory issues, are consistent with CF. The elevated sweat chloride test is often used to confirm t…	5	4.5	4.75	The symptoms you're describing - failure to thrive, abnormal stools, upper respiratory infection, and a salty taste when kissed - suggest several potential diagnoses. Here are five possibilities: Cystic Fibrosis (CF): This is a serious genetic disorder that causes severe damage to the lungs and digestive system. It affects the cells that produce mucus, sweat and digestive juices, causing these fl…	5	4	4.5	baby diagnosis not gaining weight bulky greasy smelly stool salty skin previous upper respiratory infection	1. Cystic fibrosis	5	4.5	4.75									In the case of the infant's symptoms, several examinations can help in the diagnostic process. Here are five important examinations that should be considered: Sweat Chloride Test: This test is commonly used to diagnose cystic fibrosis (CF). It measures the concentration of chloride in sweat, as elevated levels are indicative of CF. Stool Analysis: A comprehensive analysis of the infant's stool ca…	4.5	4.5	4.5	Given the symptoms you've described, the following examinations and tests could be highly relevant in making an accurate diagnosis: Sweat Chloride Test: This is the standard diagnostic test for cystic fibrosis. The test measures the amount of chloride, a component of salt, in the sweat. A high level of chloride indicates CF. Genetic Testing: If cystic fibrosis is suspected, genetic testing can be…	5	5	5									I'm not a doctor, but I can provide you with some general information about cystic fibrosis (CF) and the potential therapies that are commonly used. It's important to consult with your child's healthcare provider for an accurate diagnosis and personalized treatment plan. That being said, here are five therapies that are often used in the management of cystic fibrosis: Airway Clearance Techniques:…	3.5	4	3.75	I'm sorry to hear about your child's diagnosis. Cystic fibrosis is a challenging condition to manage, but there have been significant advancements in treatment that can help improve quality of life and potentially extend life expectancy. Here are five potential therapies that are often recommended for infants diagnosed with cystic fibrosis: Pancreatic Enzyme Replacement Therapy (PERT): Given your…	4.5	5
Elsevier	Pediatrics	Pediatrics	Insulin-dependent Diabetes mellitus / Diabetes mellitus type 1	Less Frequent	My daughter, Zoe, is 5 years old and has been floppy and tired for four weeks. Since last week she has been complaining of abdominal pain, has to urinate frequently and threw up twice yesterday. She had a febrile upper respiratory infection 8 weeks ago. Zoe's appetite remains good. However, she has lost 2 kg in weight. She drinks very well, up to 4 liters a day and always asks for iced tea and le…	I'm not a doctor, but based on the symptoms you described, there are several possible diagnoses that could be considered. It's important to consult a healthcare professional for a proper evaluation and diagnosis. Here are five potential conditions that could explain Zoe's symptoms: Urinary tract infection (UTI): Frequent urination, abdominal pain, and vomiting can be symptoms of a UTI, especially…	4.5	4	4.25	I'm an AI trained to provide information, not to replace a healthcare professional's advice. That being said, the symptoms you describe could potentially suggest several conditions. I strongly encourage you to seek immediate medical help for your daughter. Some possibilities might include: Diabetes Mellitus, Type 1: Frequent urination, excessive thirst, unexplained weight loss, fatigue, and abdom…	5	4	4.5	child diagnosis floppy tired abdominal pain frequent urination vomit good appetite weight loss drinking much	1. Type 1 diabetes 2. Addison's disease	5	4	4.5									Again, I'm not a doctor, but based on the symptoms you described, here are five examinations that could be considered by a healthcare professional: Urinalysis: Given Zoe's frequent urination and abdominal pain, a urinalysis can help determine if there is a urinary tract infection (UTI) present. It can also check for other abnormalities in the urine. Blood tests: Blood tests can provide valuable i…	4	4	4	Given the symptoms described, a number of diagnostic tests could be considered. Again, a healthcare professional would best determine which tests are appropriate based on the specific patient and situation. However, here are some general possibilities: Blood glucose test: This can determine whether Zoe's sugar levels are too high, which could suggest diabetes. HbA1c test: This test gives an overv…	4.5	4.5	4.5									I'm not a doctor, but I can provide some general information about the management of type 1 diabetes in children. It's important to consult with a healthcare professional for a proper diagnosis and to discuss treatment options specific to your daughter's condition. Here are five commonly used therapies for type 1 diabetes: Insulin Therapy: Since your doctor has diagnosed your daughter with insuli…	4	4.5	4.25	I'm sorry to hear about Zoe's diagnosis. While I'm an AI trained to provide information based on my programming and training, I can't substitute for a qualified healthcare professional's advice. However, I can provide a general understanding of the typical approaches to managing type 1 diabetes: Insulin Therapy: Since Zoe's body is not producing insulin, she will need to take it externally. This …	4	4.5
Elsevier	Pediatrics	Pediatrics	Duchenne muscular dystrophy (DMD)	Rare	My 4 year old boy has had an increasingly waddling and unsteady gait since age 2. He also has difficulty standing up. The symptoms have continuously worsened. Otherwise Peter is a healthy, agile boy. He has been walking freely since the age of 17 months. But now I always have to think of my great-uncle, who died of muscle weakness at the age of 20.	I'm not a doctor, but based on the symptoms you described, there are several possible conditions that could potentially cause a waddling and unsteady gait, as well as difficulty standing up in a 4-year-old boy. It's important to consult with a healthcare professional for a proper evaluation and diagnosis. That being said, here are five potential conditions that could be considered: Duchenne muscu…	3.5	4	3.75	It's concerning to hear about your son's symptoms, and it's important that you seek medical attention for him. As an AI, I can't provide a diagnosis, but I can suggest a few conditions that might be related to these symptoms. Remember, these are only suggestions and should be followed up with professional medical advice. Here are some possibilities: Duchenne Muscular Dystrophy (DMD): This is a ge…	4.5	4.5	4.5	child diagnosis waddling unsteady gait difficult standing up	1. Indolent inflammatory arthritis 2. Myopathy 3. Hyponatremia 4. Cerebral palsy 5. Muscular dystrophy	2	3	2.5	I'm so sorry to hear that your 4-year-old boy has been experiencing difficulties with his gait and standing. As a helpful assistant, I will do my best to provide you with some potential diagnoses that could be causing these symptoms. Please keep in mind that I'm just an AI and not a medical professional, so it's important to consult with a doctor for an accurate diagnosis and appropriate treatmen…	4	4	4	I can provide you with some possible diagnoses based on the symptoms you've described, but please note that a thorough medical evaluation and diagnosis can only be made by a qualified medical professional. Here are five possible diagnoses that could be considered: 1. Muscular Dystrophy: This is a group of genetic disorders that affect muscle strength and function. Muscular dystrophy can cause pro…	3.5	4	3.75	In order to determine the underlying cause of your child's symptoms, several examinations and tests may be considered. It's important to consult with a healthcare professional who can provide specific recommendations based on your child's individual case. However, here are five examinations that could be potentially helpful: Physical examination: A comprehensive physical examination by a healthca…	4.5	5	4.75	Given the symptoms you've described, several examinations and tests may be appropriate for further evaluating your son's condition. These may include: Neurological Examination: This is an assessment of motor and sensory skills, nerve function, and balance and coordination. It usually includes reflex testing, muscle strength comparisons, and evaluations of gait and posture. Blood Tests: Certain en…	5	5	5	I'm so sorry to hear that your 4-year-old boy has been experiencing difficulties with his gait and standing. As a helpful assistant, I will do my best to provide you with some important examinations that could help identify the underlying cause of his symptoms. Please keep in mind that I'm just an AI and not a medical professional, so it's important to consult with a doctor for an accurate diagno…	4.5	4.5	4.5	Based on the symptoms you've described, the following are five important examinations that should be considered: 1. Electromyography (EMG): This test measures the electrical activity of muscles and can help diagnose muscle weakness or damage. EMG can help identify conditions such as muscular dystrophy or peripheral neuropathy. 2. Nerve Conduction Studies (NCS): This test measures the speed and st…	5	5	5	I'm not a doctor, but I can provide some general information about therapies commonly used in the management of Duchenne muscular dystrophy (DMD). It's important to consult with healthcare professionals who specialize in DMD for accurate diagnosis, treatment, and management options for your son. Here are five therapies that may be considered in the case of DMD: Corticosteroid Therapy: This is oft…	5	4.5	4.75	I'm sorry to hear about your son's diagnosis. Duchenne muscular dystrophy (DMD) is a genetic disorder characterized by progressive muscle degeneration and weakness due to the absence of dystrophin, a protein that helps keep muscle cells intact. There is no cure for DMD, but treatments aim to control symptoms, maintain quality of life, and slow the progression of the disease. As of my knowledge cu…	5	4.5
Elsevier	Pediatrics	Pediatrics	Cushing's disease	Rare	My 13 year old daughter is gaining an inordinate amount of weight and this is with a growth arrest. She has also been in a depressive phase for about 6 weeks. Our otherwise cheerful daughter is withdrawing more and more, reads a lot and has few social contacts.	I'm not a doctor, but I can provide you with some general information that might help. There could be several potential causes for your daughter's weight gain and depressive symptoms. It's important to consult with a healthcare professional for a proper evaluation and diagnosis. Here are five possible diagnoses that could be considered: Depression: The combination of weight gain, withdrawal, and …	3	2.5	2.75	I'm an AI trained by OpenAI, and while I can suggest a few potential diagnoses based on your description, please remember that these suggestions should not replace professional medical advice. It's important to consult with a healthcare professional who can consider her full medical history, perform a physical exam, and possibly order some tests for a more accurate diagnosis. The symptoms you des…	3	2.5	2.75	child diagnosis weight gain growth arrest depression	1. Growth hormone deficiency 2. Cushing’s syndrome 3. Hypothyroidism 4. Hypothalamic obesity 5. ROHHAD	5	5	5									Again, I'm not a doctor, but I can suggest some examinations that might be considered in your daughter's case. These recommendations can vary depending on her specific symptoms and medical history. It's crucial to consult with a healthcare professional who can evaluate her condition and make appropriate recommendations. Here are five examinations that might be considered: Physical examination: A …	3.5	3	3.25	Here are some potential medical tests that could help determine what's causing your daughter's symptoms, though the exact tests should be determined by a healthcare professional based on her specific situation: Psychological evaluation: A mental health professional might use questionnaires or interviews to gather information about her thoughts, feelings, and behavior patterns. They may also want …	3.5	3	3.25									I'm not a doctor, but I can provide some general information about Cushing's disease and potential therapies that are commonly used. However, please keep in mind that it's crucial to consult with a qualified healthcare professional for an accurate diagnosis and appropriate treatment options for your daughter's specific situation. They will have the most up-to-date information and can tailor the t…	5	5	5	Cushing's disease, a type of Cushing's syndrome, is a rare condition that results from an overproduction of the hormone cortisol, usually due to a pituitary adenoma (a tumor of the pituitary gland). This excess of cortisol can lead to a range of symptoms, including weight gain, slowed growth in children, and mood changes such as depression. Treatments for Cushing's disease aim to reduce the exces…	5	5
Elsevier	Surgery	Surgery	Acute appendicitis	Frequent	I am a 23 year old woman and have severe abdominal pain. At times they are also crampy. They started the night before after a pizza with mild nausea in the upper abdomen and shifted to the lower right abdominal region during the day. I vomited once in the morning. I feel listless and have no appetite at all. My bowel movements and urine are unremarkable. I can't think of any important previous il…	I'm not a doctor, but I can provide you with some general information. There are several potential causes for severe abdominal pain, and it's important to consult a healthcare professional for a proper diagnosis. Based on the symptoms you described, here are five possible diagnoses to consider: Appendicitis: Appendicitis is an inflammation of the appendix, which can cause severe pain in the lower…	4.5	4	4.25	I'm an AI and cannot replace a professional medical consultation, but based on the information you've shared, there could be several causes for your symptoms. Always consult a healthcare professional for proper diagnosis and treatment. Your symptoms might indicate: Appendicitis: The shifting of pain from the upper to the lower right abdominal region, accompanied by nausea and vomiting, can be ind…	4.5	4	4.25	diagnosis severe pain lower right abdomen nausea vomit listless no appetite	1. Appendicitis 2. Bowel obstruction 3. Hernia 4. Food poisoning 5. Gastroenteritis	5	4.5	4.75									Again, I'm not a doctor, but I can provide you with some general information on examinations that a healthcare professional might consider in your case. The specific examinations will depend on your medical history, physical examination findings, and the healthcare provider's judgment. Here are five common examinations that may be considered: Physical examination: A healthcare provider will likel…	4	4.5	4.25	If you're experiencing severe abdominal pain, the following diagnostic tests are typically considered by healthcare professionals. Again, you should seek immediate medical attention to get proper diagnosis and treatment. Physical Examination: This would likely be the first examination. Your doctor would palpate your abdomen to check for tenderness, swelling, or rigidity. Blood Tests: A complete b…	5	5	5									I'm not a doctor, but I can provide some general information about the treatment options for acute appendicitis. It's important to consult with a healthcare professional for a proper diagnosis and personalized treatment plan. The following are some common therapies for acute appendicitis: Appendectomy: This is the most common treatment for acute appendicitis. It involves surgical removal of the a…	4	4.5	4.25	Acute appendicitis is a medical emergency that often requires prompt surgery. Your symptoms suggest you have this condition, and it's important to note that delaying treatment could lead to serious complications such as perforation and peritonitis, which are life-threatening. Here are the most common and appropriate treatments for acute appendicitis: Surgery (Appendectomy): This is the standard t…	4	4.5
Elsevier	Surgery	Surgery	Inguinal hernia (indirect/direct?)	Frequent	I am a middle-aged man (42) and have a swelling in the left groin area. It appeared after a violent coughing attack and is painful. I noticed a small bump on the groin some time ago. But it did not hurt yet. I am a smoker (30 cigarettes/day) and therefore have a chronic smoker's cough. Otherwise I have nothing. Two years ago I had a meniscus operation on my left knee.	I'm not a doctor, but based on the information you provided, there are several potential diagnoses for the swelling in your left groin area. It's important to consult with a healthcare professional for an accurate diagnosis. However, here are five possible conditions that could be causing your symptoms: Inguinal Hernia: A hernia occurs when an organ or tissue pushes through a weak spot in the sur…	4.5	5	4.75	Your symptoms sound concerning, but it's always important to seek immediate medical attention for accurate diagnosis and appropriate treatment. I can suggest some possible diagnoses based on your symptoms, but they don't replace a professional medical evaluation. Inguinal Hernia: This is one of the most common causes of groin swelling, especially following an event like violent coughing that can …	4.5	4.5	4.5	diagnosis painful swelling left groin after violent coughing attack known chronic smoker's cough	1. Inguinal hernia 2. Hiatus hernia 3. Sarcoidosis	4	4	4									Again, I'm not a doctor, but based on the symptoms you described, here are five examinations that a healthcare professional might consider in your case: Physical Examination: A doctor will likely perform a physical examination of the groin area to assess the swelling, its characteristics, and any associated symptoms. They may also check for other signs, such as tenderness, redness, or inflammatio…	5	4	4.5	Physical Examination: This is the first step and involves a doctor examining the lump directly, which can often give a good indication of whether it's likely to be a hernia or another condition. They might ask you to stand and cough or strain to see if the lump increases in size. Ultrasound: This imaging test can help determine the cause of the lump and its composition (e.g., fluid-filled like in…	4.5	4.5	4.5									I'm not a doctor, but I can provide you with some general information. It's important to consult with a healthcare professional for a proper diagnosis and treatment plan. Inguinal hernias occur when a part of the intestine or abdominal tissue pushes through a weak spot in the abdominal wall in the groin area. The most appropriate therapies for an inguinal hernia may include: Watchful waiting: If …	5	5	5	I'm an AI trained by OpenAI, and while I can give you some general ideas, remember that specific medical advice should always come from a healthcare provider. The best treatment plan for you would be highly dependent on your individual circumstances, including your health history and the severity of the hernia. With that said, here are a few potential options that are generally considered in case…	5	5
Elsevier	Surgery	Surgery	Diverticulitis	Less Frequent	I am a 59-year-old woman and have had increasing pain in my left lower abdomen for 2 days. Since then I feel weak, have slight diarrhea and no appetite. Today I also have a fever. About six months ago I had similar complaints, but not in this intensity. My urine is normal. 12 years ago I had a hysterectomy (because of uterine fibroids) and three years ago my gallbladder was removed because of gal…	I'm not a doctor, but I can provide you with some general information. Given your symptoms, there are several potential diagnoses that could explain your condition. However, it's important to consult a healthcare professional for an accurate diagnosis. The possible diagnoses for your symptoms could include: Diverticulitis: Inflammation or infection of small pouches (diverticula) in the colon, typ…	4	4	4	Your symptoms can be indicative of several conditions and it's important to seek immediate medical attention to get the proper diagnosis and treatment. Here are five possibilities: Diverticulitis: This is an infection or inflammation of small pouches that can form in your digestive tract, most often in the left lower abdomen. The symptoms can include abdominal pain, fever, and a change in bowel h…	4	4	4	diagnosis pain left lower abdomen weak diarrhea no appetite fever	1. Gastroenteritis 2. Diverticulitis 3. Bowel obstruction 4. Celiac disease 5. Inflammatory bowel disease	5	5	5									Again, I'm not a doctor, but I can provide you with some general information on examinations that may be considered in your case. The specific examinations will depend on your medical history, physical examination findings, and the doctor's clinical judgment. Here are five possible examinations that might be considered: Abdominal Ultrasound: An ultrasound can provide detailed images of your abdom…	2.5	3	2.75	It's important to remember that you should seek immediate medical care, and your healthcare provider will be able to best determine the appropriate tests based on your symptoms and medical history. However, based on the symptoms you've described, the following investigations may be considered: Blood tests: These can provide a general indication of your health and can reveal signs of infection, in…	4	4.5	4.25									I'm not a doctor, but I can provide you with some general information. Diverticulitis is a condition where small pouches called diverticula form in the lining of the colon and become inflamed or infected. Treatment for diverticulitis typically depends on the severity of the symptoms and may vary from person to person. It's important to consult with your healthcare provider for an accurate diagnos…	4.5	5	4.75	Diverticulitis refers to inflammation or infection of the diverticula, which are small pouches that can develop in the lining of the digestive system, especially in the lower part of the large intestine (colon). It often presents with symptoms such as left-sided abdominal pain, fever, and changes in bowel habits, as you've described. When diverticulitis is suspected, treatment usually involves bo…	4.5	5
Elsevier	Surgery	Surgery	Crohn's Disease	Less Frequent	I am a 24 year old woman and have been having lower abdominal pain (especially on the right) and increasing diarrhea for a few days. At times there is also slight nausea and twice I had to vomit. I have already had my appendix removed as a child. I have no complaints/pre-existing conditions apart from lactose intolerance.	I'm not a doctor, but based on the information you provided, there are several possible diagnoses for your symptoms. However, it's important to consult with a healthcare professional for an accurate diagnosis. Some potential conditions that could cause lower abdominal pain, diarrhea, nausea, and vomiting include: Gastroenteritis: This is an inflammation of the stomach and intestines often caused …	2	2	2	I'm an AI model and can't replace the evaluation and diagnosis of a healthcare professional. However, I can suggest several possibilities that could be causing these symptoms. Always consult with a healthcare provider for accurate information. Gastroenteritis: An inflammation of the digestive tract, usually caused by a viral or bacterial infection. Symptoms can include diarrhea, vomiting, nausea,…	3.5	5	4.25	diagnosis lower abdominal pain diarrhea nausea vomit no appendix	1. Gastroenteritis 2. Diverticulitis 3. Crohn's disease 4. Bowel obstruction 5. Pancreatitis	3.5	4.5	4									Again, I'm not a doctor, but I can suggest some examinations that a healthcare professional may consider based on the symptoms you described. The specific tests recommended will depend on the healthcare provider's evaluation of your condition. Here are five possible examinations that may be relevant: Physical Examination: A healthcare professional will likely start with a physical examination, wh…	4	4.5	4.25	The following tests or procedures might be considered in your case, based on the symptoms you've described. However, it's important to note that the decision about which tests to perform will depend on your specific condition, your doctor's judgment, and potentially other factors not mentioned in your question. Physical Examination: This usually includes a general health check, palpation of the a…	4	4.5	4.25									I'm not a doctor, but I can provide you with some general information about the possible therapies for Crohn's disease. It's important to consult with a healthcare professional for a proper diagnosis and treatment plan tailored to your specific condition. The treatment for Crohn's disease often involves a combination of approaches to manage symptoms, reduce inflammation, and prevent flare-ups. He…	4	4.5	4.25	Crohn's disease is a chronic inflammatory disease of the gastrointestinal tract. It can cause abdominal pain, diarrhea, vomiting, and many other symptoms. It's essential that you follow up with your healthcare provider to discuss the most appropriate treatment options for your specific case. However, as of my knowledge cutoff in September 2021, common therapies for Crohn's disease include: Aminos…	3	3
Elsevier	Surgery	Surgery	Spinal disc herniation	Frequent	I am a 45 year old woman and woke up this morning with back pain. I could only go about my daily life in pain and taking a tablet of ibuprofen. Then the pain got so bad that I was afraid my back would break apart. The pain also radiates into my right leg. It is so strong.	I'm not a doctor, but I can provide some general information about potential causes of back pain and leg pain. However, it's important to consult a healthcare professional for an accurate diagnosis and appropriate treatment. Here are five possible diagnoses that could cause back pain and radiating pain into the right leg: Herniated disc: A herniated or slipped disc occurs when the soft cushioning…	5	4.5	4.75	Your symptoms could be due to a number of conditions. However, it's important to note that I'm an AI language model and not a doctor, so these are possible conditions to consider, but you should seek immediate medical attention for severe pain. Here are some potential diagnoses: Sciatica: This is often characterized by pain that starts in the lower back and radiates down one leg. The pain can ran…	5	5	5	diagnosis severe back pain radiate right leg	1. Sciatica 2. Lumbar herniated disc 3. Piriformis syndrome 4. Spinal stenosis 5. Osteoarthritis	4.5	4	4.25									I'm not a doctor, but I can suggest some examinations that a healthcare professional might consider based on your symptoms. The specific tests or examinations recommended may vary depending on the healthcare provider's judgment and your individual circumstances. Here are five examinations that could be considered: Physical examination: A healthcare professional may start with a physical examinati…	3.5	4	3.75	Based on your symptoms, a healthcare professional would likely consider a range of physical exams and diagnostic tests to identify the underlying cause. These might include: Physical examination: Your healthcare provider will likely start with a physical examination. This could include testing your reflexes, muscle strength, and pain sensations, as well as looking for limitations in movement. Neu…	4	4	4									I'm not a doctor, but I can provide some general information about potential therapies for spinal disc herniation. It's important to consult with a healthcare professional for an accurate diagnosis and personalized treatment plan. Here are five common therapies that may be considered for spinal disc herniation: Physical Therapy: Physical therapy aims to strengthen the surrounding muscles, improve…	3.5	4	3.75	I'm sorry to hear that you're in pain. Please remember that while I can provide information, you should continue to consult with your healthcare provider for personalized treatment plans. They know your health history, can order necessary tests, and can adjust your treatment plan based on how you're responding to it. Spinal disc herniation, also known as a slipped or herniated disc, often causes …	4.5	4
Elsevier	Neurology	Neurology	Migraine (with/without aura)	Frequent	I am a 19 year old female student and I have been having an existing headache on my left temple and behind my eye since morning. The pain is throbbing and very severe. The headache has developed over a few minutes and is accompanied by marked nausea and vomiting. Movement and bright light make it worse. Over the past 6 months, there have been five similar episodes, each lasting 1-2 days. This tim…	I'm not a doctor, but I can provide you with some information that may help. Based on the symptoms you described, there are several possible diagnoses that could explain your condition. However, it's important to consult a healthcare professional for an accurate diagnosis. The following are five potential diagnoses: Migraine: Migraines are often characterized by severe throbbing or pulsating head…	4.5	4	4.25	Based on your symptoms, here are the five most likely diagnoses: Migraine: This is a primary headache disorder that can cause severe throbbing pain or a pulsing sensation, usually on one side of the head. It's often accompanied by nausea, vomiting, and extreme sensitivity to light and sound. The visual disturbances you're experiencing are known as an "aura," which can occur in some people with mi…	5	4.5	4.75	diagnosis headache left temple behind eye throbbing severe pain nausea vomiting light sensitive flickering before headache	1. Migraine headache with aura 2. Cluster headaches	5	4.5	4.75									Again, I'm not a doctor, but I can suggest some examinations that may be considered in your case. The specific tests and examinations would be determined by a healthcare professional based on your symptoms, medical history, and physical examination. Here are five possible examinations that could be considered: Physical examination: A healthcare professional may conduct a thorough physical examina…	4.5	5	4.75	Given your symptoms, here are five examinations that may be considered: Neurological Examination: A thorough neurological examination is critical to assess for any abnormalities in your brain function. This can include testing your reflexes, strength, balance, coordination, and senses (like touch and vision). It can also help identify if there are any signs of a more serious condition like a stro…	4.5	5	4.75									I'm not a doctor, but I can provide some general information on migraine treatments. It's important to consult with a healthcare professional for an accurate diagnosis and appropriate treatment plan. Based on the symptoms you described, here are five potential therapies that may be considered for migraine management: Pain-relief medications: Over-the-counter pain relievers such as nonsteroidal an…	5	5	5	It's important to note that I am an AI developed by OpenAI and can provide information, but I can't replace the advice or treatment plan provided by your healthcare provider. Migraine treatment is typically divided into two categories: abortive treatments, which are taken at the onset of a migraine to try to stop it, and preventive treatments, which are taken regularly to reduce the frequency and…	5	5
Elsevier	Neurology	Neurology	Cluster headache	Less Frequent	I am a 25-year-old man and I have incredibly severe pain in my right eye. It is just 2 am and I feel like someone is stabbing me in the eye with a knife. I am unable to sit or lie still and just woke up in pain. When I look in the mirror, the right eye looks red and the eyelid hangs a bit. I had a similar event a week ago, but it was less painful and my dentist attributed it to a root infection i…	I'm not a doctor, but based on the symptoms you described, here are five possible diagnoses for your severe eye pain: Acute Angle-Closure Glaucoma: This condition occurs when the drainage angle of the eye becomes blocked, causing a sudden increase in eye pressure. Symptoms can include severe eye pain, redness, blurred vision, and a dilated pupil. It is considered a medical emergency and requires …	4.5	4	4.25	Based on the symptoms you've described, it's crucial to seek immediate medical attention. Eye pain can be serious, and several conditions could be causing the symptoms you're experiencing. Some possible diagnoses include: Acute Angle-Closure Glaucoma: This is a medical emergency that can cause severe eye pain, redness, blurry vision, and even nausea or vomiting. If left untreated, it can lead to …	4	4	4	diagnosis pain right eye red hanging eyelid	1. Tumor around or behind the eye 2. Cluster headaches 3. Transient ischemic attack 4. Stroke 5. Cancer of the nerves or muscles	3.5	4.5	4									Again, I'm not a doctor, but based on the symptoms you described, here are five examinations that may be considered in your case: Eye Examination: A comprehensive eye examination by an ophthalmologist or an optometrist is essential to evaluate the condition of your eye. They will assess your visual acuity, examine the structures of your eye, check for any signs of inflammation or infection, measu…	4	4	4	Based on the symptoms you've described, the following examinations might be considered: Ophthalmologic examination: This would include a detailed assessment of your eye by an eye specialist. They may use a slit lamp (a special microscope for eye exams) to examine different parts of your eye, including the cornea, iris, and the angle of the eye. They may also measure your intraocular pressure, whi…	4	4	4									I'm not a doctor, but I can provide some general information about cluster headaches and potential treatment options. It's important to consult with a healthcare professional for a proper diagnosis and personalized treatment plan. That being said, here are five potential therapies that may be considered for cluster headaches: Oxygen therapy: Breathing pure oxygen through a mask for about 15-20 mi…	4.5	4.5	4.5	I'm sorry to hear you're in such discomfort. It's important to note that I'm an AI and while I can provide some general information based on current medical understanding up to my last training data in 2021, you should reach out to your healthcare provider immediately for personal advice. Cluster headaches can indeed cause severe pain and should be managed under the care of a healthcare provider.…	4.5	4.5
Elsevier	Neurology	Neurology	Neuromyelitis optica spectrum disorder	Rare	I am a 40-year-old woman and I have not been able to walk properly for 2 days. My legs are numb and I have pain in my abdomen. 6 months ago I noticed a visual disturbance on the left side that lasted for days, but I did not go to the doctor. Otherwise, I have only celiac disease as a pre-existing condition.	I'm not a doctor, but I can provide you with some possible diagnoses based on the symptoms you described. It's important to consult with a healthcare professional for an accurate diagnosis. Here are five potential conditions that could cause your symptoms: Multiple Sclerosis (MS): MS is a chronic autoimmune disease that affects the central nervous system. It can cause symptoms such as numbness or…	2	2	2	I'm an AI language model and not a doctor, but based on the symptoms you've described, there are several possibilities that may be considered. Please consult a healthcare professional promptly as these symptoms may be serious. Multiple Sclerosis (MS): This is a chronic illness of the nervous system where the immune system mistakenly attacks the protective covering of nerve fibers in the central n…	3	3	3	diagnosis not walk properly numb legs pain abdomen visual disturbance	1. Multiple Sclerosis 2. Slipped disc 3. Guillain-Barré Syndrome 4. Wernicke-korsakoff syndrome 5. Myasthenia gravis	2	1.5	1.75									Again, I'm not a doctor, but I can suggest some examinations that may be considered based on the symptoms you've described. However, it's important to consult with a healthcare professional for a proper evaluation. Here are five potential examinations that could be relevant in your case: Neurological examination: This evaluation involves assessing your nervous system, including testing your refle…	2	3.5	2.75	The symptoms you've described could be due to a number of different conditions, and it's crucial to promptly get a medical evaluation. Here are some potential examinations that may be considered based on your symptoms: Neurological Examination: This can provide a lot of information about your nervous system and can help to determine if the symptoms you're experiencing are due to a neurological is…	4.5	4.5	4.5									I'm not a doctor, but I can provide some general information based on my training. Neuromyelitis optica spectrum disorder (NMOSD) is a rare autoimmune condition that primarily affects the optic nerves and spinal cord. The goal of treatment for NMOSD is typically to reduce the frequency and severity of attacks, prevent disability, and manage symptoms. The most appropriate therapies for NMOSD may v…	4	4	4	Neuromyelitis optica spectrum disorder (NMOSD), also known as Devic's disease, is a chronic disorder of the brain and spinal cord that primarily affects the optic nerves and the spinal cord. It's characterized by inflammation of these areas, leading to episodes of optic neuritis (eye pain and vision loss) and transverse myelitis (spinal cord inflammation causing weakness, numbness, and sometimes …	5	5
Elsevier	Neurology	Neurology	Huntington's disease	Rare	My 53-year-old husband has been suffering from inner restlessness for 2 years. He constantly gets involuntary, enclosing movements in his arms, legs and face. He can hardly stand still and sometimes it looks like he is dancing. In the beginning he was able to cover this up well and he simply integrated the movement with others. In the meantime, however, this is no longer possible. During physical…	I'm not a doctor, but based on the symptoms you described, there are several possible diagnoses that could explain your husband's symptoms. It's important to consult with a healthcare professional for an accurate diagnosis. However, here are five potential conditions that could be considered: Restless legs syndrome (RLS): RLS is a neurological disorder characterized by an irresistible urge to mov…	2.5	3	2.75	I'm an AI language model and not a doctor, but the symptoms you describe suggest several potential conditions. It's very important to consult with a healthcare professional, who can diagnose the condition accurately. Based on the symptoms you've mentioned, these are some possibilities: Huntington's Disease: This is a progressive brain disorder that causes uncontrolled movements, emotional problem…	4	4	4	diagnosis inner restlessness aggravating involuntary movements arms legs face aggressive forgetful	1. Huntington's disease 2. Ataxia 3. Functional movement disorder 4. Akathisia	4	4	4									Again, I'm not a doctor, but based on the symptoms you described, here are five important examinations that could be considered in your husband's case: Neurological examination: A comprehensive neurological examination can help assess your husband's motor function, coordination, reflexes, and sensation. This evaluation can provide important insights into the underlying cause of his involuntary mo…	5	4.5	4.75	To help diagnose and differentiate between the potential conditions, several tests and examinations might be considered. Please discuss these with your healthcare provider: Neurological Examination: This would evaluate motor and sensory skills, balance and coordination, mental status, and function of the nerves that could be contributing to the observed symptoms. Genetic Testing: This could ident…	5	5	5									I'm not a doctor, but I can provide you with some general information on potential therapies for Huntington's disease. It's important to consult with healthcare professionals who specialize in this condition to determine the most appropriate treatment options for your husband's specific situation. Here are five potential therapies that may be considered: Medications: There are several medications…	4	4	4	I'm sorry to hear about your husband's diagnosis. Huntington's disease is a challenging condition that affects patients in many ways, including movement, cognition, and mood. As of my knowledge cutoff in September 2021, there's no cure for Huntington's disease. Treatment focuses on managing symptoms. Here are five broad areas of treatment that might be appropriate for your husband's case: Medicat…	5	4.5
Elsevier	Neurology	Neurology	Dermatomyositis	Rare	I am a woman (52 years old) and I have weak legs. In the last week I have noticed the problem increasingly when climbing stairs. I live on the 4th floor and have always been able to get up there without any problems. Lately, however, I always need breaks in between. This usually manifests itself as weakness and pain in the pelvic muscles, although I have no shortness of breath or pressure on my c…	I'm not a doctor, but I can suggest a few possible diagnoses based on the symptoms you described. However, it's important to consult with a healthcare professional for an accurate diagnosis. Here are five potential conditions that could be related to your symptoms: Peripheral artery disease (PAD): PAD is a condition that results in reduced blood flow to the legs due to narrowing or blockage of th…	2	2	2	I'm an artificial intelligence and can't make a diagnosis or replace a consultation with a healthcare professional. However, I can suggest some conditions that could potentially cause your symptoms, based on the information you've given. It's important that you consult with a healthcare provider to discuss your symptoms, as they can provide a more accurate diagnosis based on a full medical histor…	2	2	2	diagnosis weak legs exercise pain pelvic muscles lilac redness face	1. Dermatomyositis 2. Myopathy	5	4.5	4.75	As a helpful assistant, I can provide you with some possible diagnoses based on the symptoms you've described. Please keep in mind that these are just possibilities and not definitive diagnoses, as only a medical professional can provide a proper diagnosis after conducting a thorough examination and medical history. Here are five possible diagnoses: 1. Overuse injury: Climbing stairs repeatedly c…	2	1.5	1.75	I'm not a doctor, but I can try to help you identify some possible causes for your symptoms. Based on the information you've provided, here are five possible diagnoses that could be contributing to your symptoms: 1. Chronic fatigue syndrome: This is a condition where you feel extreme fatigue that is not relieved by rest. It can also cause weakness, pain, and muscle cramping, especially in the pel…	2.5	2.5	2.5	Again, I'm not a doctor, but I can suggest some examinations that may be relevant in your case. These tests can help your healthcare professional evaluate your symptoms and determine the underlying cause. Here are five examinations that could be considered: Physical examination: A thorough physical examination by a healthcare professional can help assess your overall health and identify any visib…	2.5	3	2.75	Given your symptoms, a healthcare provider might consider the following tests to help identify the cause. However, the choice of tests will ultimately depend on your full medical history and a physical examination. Here are some possibilities: Blood Tests: Comprehensive blood tests can be used to rule out conditions like anemia, infections, autoimmune conditions, or hormonal imbalances like hypot…	2.5	3	2.75	As a helpful assistant, I can suggest some important examinations that may be relevant in your case, based on the symptoms you've described. Please keep in mind that these are just possibilities and not definitive recommendations, as only a medical professional can provide a proper diagnosis and recommend appropriate tests. Here are five examinations that may be worth considering: 1. Electromyogr…	2	3	2.5	Based on the symptoms you've described, here are five important examinations that should be considered in your case: 1. Electromyography (EMG): This test measures the electrical activity of your muscles and can help determine if there is any muscle damage or nerve damage that may be contributing to your weakness and muscle cramping. 2. Nerve conduction studies (NCS): This test is often done in co…	3.5	4	3.75	I'm not a doctor, but I can provide you with some general information about dermatomyositis and the potential therapies that are commonly used. However, it's important to consult with a healthcare professional for an accurate diagnosis and to discuss the most appropriate treatment options for your specific case. Here are five possible therapies that may be considered for dermatomyositis: Corticos…	5	5	5	Dermatomyositis is a rare inflammatory disease that causes muscle weakness and skin changes. It's important to remember that treatment for dermatomyositis is highly individualized and what's best for you should be determined by your healthcare provider. However, commonly employed treatments include: Corticosteroids: Prednisone is often the first choice in treating dermatomyositis. It is an anti-i…	4.5	4.5
Elsevier	Neurology	Neurology	Myotonic dystrophy type 1 (DM1)	Rare	I am a 35-year-old painter and have had weak hands and arms for several months. That's why I always have problems holding the paintbrush. I have also been asked about my thinner arms and legs, even though I used to do a lot of sports. Now that I pay attention to it, my hands and shoulders cramp just at the beginning of the workday. This stops after a few seconds of hand movement. However, they on…	I'm not a doctor, but I can provide some possible explanations for your symptoms. It's important to consult with a healthcare professional for an accurate diagnosis. Based on the information you provided, here are five potential diagnoses that could explain your symptoms: Muscular weakness and cramping: Your weak hands and arms, along with the cramping that occurs at the beginning of the workday,…	3	3	3	I'm an AI language model and not a doctor, but based on the symptoms you've described, there could be several possible causes. Here are some possible conditions: Peripheral Neuropathy: This can be associated with diabetes and can cause symptoms like muscle weakness, cramps, and pain in your arms and legs. It typically affects the nerves in your hands and feet. Amyotrophic Lateral Sclerosis (ALS):…	2	2	2	diagnosis weak hands arms thinner arms legs cramping hands shoulders	1. ALS 2. Muscle atrophy 3. Muscular dystrophy 4. Charcot-Marie-Tooth disease 5. Parsonage Turner Syndrome	3.5	3	3.25									Again, I'm not a doctor, but I can suggest some examinations that may be considered based on the symptoms you described and your medical history. It's crucial to consult with a healthcare professional for a proper evaluation. Here are five important examinations that could be considered: Complete Blood Count (CBC): A CBC can provide valuable information about your overall health, including the pr…	4	4	4	Given your symptoms and history, a healthcare professional may recommend the following tests to help diagnose your condition: Neurological Examination: This type of examination can assess your motor and sensory nerves for any abnormalities. It may involve testing your reflexes, strength and tone of muscles, ability to feel certain sensations, and coordination and balance. Electromyography (EMG) a…	4	4	4									I'm not a doctor, but I can provide you with some general information about the management of myotonic dystrophy type 1 (DM1). It's important to consult with a healthcare professional who can evaluate your specific condition and provide personalized advice. Here are five therapies that are commonly used for DM1: Physical therapy: Physical therapy can help improve muscle strength, flexibility, and…	5	4.5	4.75	I'm sorry to hear about your situation. It's important to remember that I'm an AI language model and while I can provide you with some general suggestions based on your condition, I can't provide personalized medical advice. Your doctor, who knows your medical history, will be best suited to provide you with appropriate therapies. However, here are some general treatment options that are typicall…	4	4.5
Elsevier	Neurology	Neurology	Alzheimer's disease	Frequent	My 75-year-old wife has had slow but increasing speech disorders with word-finding problems for almost 5 years in retrospect. She is also increasingly forgetful and can hardly manage everyday tasks. She forgets the names of our own children. In addition, she continues to withdraw and has orientation problems (frequent trips, for example to the supermarket, are no longer possible). She also had pr…	I'm not a doctor, but based on the information you provided, there are several possible diagnoses that could explain your wife's symptoms. However, it's important to consult with a medical professional for an accurate diagnosis. Here are five potential conditions to consider: Alzheimer's disease: This is a progressive neurological disorder characterized by memory loss, cognitive decline, and diff…	5	5	5	I'm an AI language model and not a doctor, but I can suggest possible conditions based on the symptoms you've described. Please consult a healthcare professional for a proper diagnosis. The symptoms you describe, particularly the progressive word-finding difficulties, forgetfulness, difficulties managing everyday tasks, and issues with orientation, could suggest a number of conditions related to …	4.5	5	4.75	diagnosis increasing speech disorder word-finding problem forgetful withdraw orientation problem depression	1. Alzheimer's disease 2. Primary progressive aphasia 3. Dementia	4.5	4.5	4.5	I am not a licensed medical professional, but I can provide you with some potential diagnoses based on the symptoms you've described. Please keep in mind that these are just possibilities and should be evaluated by a qualified healthcare professional for an accurate diagnosis. Here are five potential diagnoses: 1. Alzheimer's disease: Alzheimer's is a progressive neurological disorder that affect…	5	5	5	I'm not a doctor, but I can provide some information that may help you better understand your wife's symptoms and potential diagnoses. However, it's essential to consult with a healthcare professional for an accurate diagnosis and appropriate treatment plan. Based on the information you've provided, here are five possible diagnoses that could be contributing to your wife's symptoms: 1. Alzheimer'…	5	5	5	Again, I'm not a doctor, but there are several examinations that could be considered in your wife's case to help with the diagnostic process. These tests can help assess her cognitive function, rule out other possible causes, and aid in determining the underlying condition. Here are five examinations that may be relevant: Cognitive and neuropsychological testing: These tests evaluate various aspe…	4	4	4	Given the symptoms you've described, a healthcare professional might consider several types of examinations to help determine the cause of your wife's symptoms. Here are five that could be considered: Neuropsychological Testing: This is a comprehensive examination of cognitive abilities, including memory, language, attention, problem-solving, and other mental functions. It can provide a detailed …	5	5	5	As a helpful assistant, I would recommend the following five examinations to consider in your case: 1. Mini-Mental State Examination (MMSE): This is a widely used screening tool that assesses cognitive function, including memory, attention, and problem-solving abilities. It can help identify mild cognitive impairment or dementia. 2. Montreal Cognitive Assessment (MoCA): This is another widely use…	4	5	4.5	I'm not a doctor, but I can provide some general information about the types of examinations that may be relevant for your case. It's important to consult with a healthcare professional for personalized advice. Here are five possible examinations that may be considered: 1. Neurological examination: A neurological examination can help identify any problems with your nervous system, including your …	4.5	5	4.75	I'm not a doctor, but I can provide some information about potential therapies for Alzheimer's disease. It's important to consult with a healthcare professional who can evaluate your wife's specific condition and recommend the most appropriate treatment options. Here are five common therapies used in the management of Alzheimer's disease: Medication: There are several FDA-approved medications ava…	5	5	5	I'm sorry to hear about your wife's condition. Alzheimer's disease can be challenging for both the person diagnosed and their loved ones. It's important to remember that while there's currently no cure for Alzheimer's, certain treatments can help manage the symptoms and improve quality of life. Here are five common treatments often recommended for patients with Alzheimer's disease: Cholinesterase…	5	5
Elsevier	Internal Medicine	Internal Medicine	Cushing's syndrome	Rare	I am a 23 year old woman and I work as a bank employee. Besides a general lack of drive, I have weak muscles and am gaining weight (11 kg in 6 months). I gave birth to twins 10 months ago and they are currently in foster care. This is due to my depression, for which I am also in psychiatric treatment. I haven't gotten my menstruation back yet after delivery. During pregnancy I had high blood pres…	I'm not a doctor, but based on the information you provided, here are five possible diagnoses that you may want to discuss with a healthcare professional: Postpartum depression: Given your history of depression, the recent childbirth, and the fact that your twins are in foster care due to your depression, it's possible that you are experiencing postpartum depression. This condition can affect wom…	3	2.5	2.75	Based on the symptoms you've described, here are a few potential diagnoses to consider. However, please note that this is not an exhaustive list, nor is it a definitive diagnosis. These are just possibilities, and you should consult with your healthcare provider for an accurate diagnosis. Postpartum Depression: Given the mention of depression and psychiatric treatment, postpartum depression could…	2.5	2	2.25	diagnosis listlessness weak muscles weight gain depression no menstruation previous pregnancy	1. Addison's disease 2. Hypothyroidism 3. Polycystic Ovary Syndrome 4. Depression 5. Effect of medication	1.5	2.5	2	As a helpful assistant, I must inform you that I cannot provide a definitive diagnosis without conducting a thorough medical evaluation. However, based on the information you have provided, here are five possible diagnoses that may be relevant to your situation: 1. Postpartum Depression (PPD): Given your history of depression and the recent birth of your twins, it is possible that you are experie…	2	2	2	I'm not a doctor, but I can try to help you identify some possible diagnoses based on the symptoms you've described. It's important to note that only a qualified medical professional can provide accurate diagnoses and appropriate treatment plans. With that said, here are five possible diagnoses that could be contributing to your symptoms: 1. Postpartum depression: This is a common condition that …	2	2	2	Again, I'm not a doctor, but based on the information you've provided, here are five important examinations that could be considered in your case: Comprehensive blood work: A comprehensive blood test can help evaluate your overall health and identify any potential underlying conditions. It may include tests for hormone levels, thyroid function, glucose levels, lipid profile, and other important m…	3.5	3.5	3.5	Given the symptoms and potential conditions you mentioned, these are some important examinations that might be considered: Thyroid Function Tests: To check for hypothyroidism, doctors often will order a blood test to measure thyroid-stimulating hormone (TSH) levels and sometimes thyroxine (T4) levels as well. If TSH is high and T4 is low, it may indicate hypothyroidism. Hormone Levels: A blood te…	3	2.5	2.75	As a helpful assistant, I would recommend the following five examinations to consider in your case: 1. Thyroid Function Tests: Given your symptoms of weak muscles and weight gain, it is important to assess your thyroid function. Thyroid function tests can help determine if you have an underactive or overactive thyroid gland, which can contribute to your symptoms. 2. Glucose Tolerance Test: Your h…	3	2.5	2.75	Based on the symptoms you've described, here are five important examinations that should be considered in your case: 1. Complete Blood Count (CBC): This test measures various components of your blood, including red and white blood cell counts, hemoglobin, hematocrit, and platelet count. A CBC can help identify if you have anemia, inflammation, or other blood-related disorders that may be contribu…	3	2.5	2.75	I'm not a doctor, but I can provide some general information about the treatment options for Cushing's syndrome. It's important to consult with your healthcare provider for a proper diagnosis and to discuss the most suitable treatment options for your specific case. Here are five common therapies used for Cushing's syndrome: Surgery: If the underlying cause of Cushing's syndrome is a tumor, such …	4	4	4	Cushing's syndrome is a hormonal disorder caused by high levels of the hormone cortisol in the body. The condition can result from a variety of factors, including prolonged use of corticosteroid medications or a tumor in the pituitary gland, adrenal glands, or elsewhere in the body that produces cortisol. The most appropriate therapies for you would depend on the underlying cause of Cushing's syn…	3.5	3.5
Elsevier	Internal Medicine	Internal Medicine	Peripheral artery disease	Frequent	I am a 67 year old farmer and I have excruciating pain in my lower legs every night. It also regularly wakes me up. The pain is worse on the right than on the left and sometimes so severe that I can no longer stay in bed. When I sit up, it gets a little better. Since about 2 years I am generally limited in everyday life. When walking, I feel a burning pain in my right calf after a distance of 75 …	I'm not a doctor, but based on the information you provided, there are a few potential diagnoses that could explain your symptoms. It's important to consult with a healthcare professional for a proper evaluation and diagnosis. Here are five possible conditions that could be causing your symptoms: Peripheral artery disease (PAD): PAD is a condition where there is reduced blood flow to the extremit…	4.5	4.5	4.5	Your symptoms are quite concerning and I strongly advise you to seek medical attention as soon as possible. However, based on the information provided, here are five possible diagnoses: Peripheral Artery Disease (PAD): This is a condition characterized by reduced blood flow to the limbs due to a build-up of plaque in the arteries. Symptoms can include pain and discomfort in your legs and feet, es…	4.5	4	4.25	diagnosis pain lower legs night right side pain right calf walking	1. Peripheral artery disease 2. Chronic venous insufficiency 3. Claudication 4. Deep vein thrombosis 5. Stenosis, sciatica	5	4.5	4.75									I'm not a doctor, but based on the symptoms you described, here are five examinations that could be considered to help diagnose the cause of your leg pain and other symptoms: Ankle-Brachial Index (ABI) test: This test compares the blood pressure in your ankles to the blood pressure in your arms. It can help determine if there is reduced blood flow to your legs, which could indicate peripheral art…	4.5	4.5	4.5	Given your symptoms, the following diagnostic tests might be considered: Ankle-Brachial Index (ABI): This is a simple, non-invasive test that is used to diagnose peripheral artery disease (PAD). It compares the blood pressure in your ankle to the blood pressure in your arm. Ultrasound or Doppler Ultrasound: These imaging tests can provide a picture of your body's blood vessels and indicate if the…	4.5	4.5	4.5									I'm not a doctor, but I can provide you with some general information about peripheral artery disease (PAD) and potential therapies that are commonly used. However, it's important to consult with your healthcare provider for a proper diagnosis and treatment plan tailored to your specific condition. Here are five common therapies that may be considered for treating PAD: Lifestyle modifications: Ma…	4.5	5	4.75	Peripheral artery disease (PAD) is a common circulatory problem in which narrowed arteries reduce blood flow to your limbs. Given your age, smoking history, and family history of heart disease and stroke, your risk for PAD is significantly elevated. The main goals of treatment for PAD are to manage symptoms, such as leg pain, so that physical activity can be increased; prevent worsening of the di…	4.5	5
Elsevier	Internal Medicine	Internal Medicine	Subacute bacterial endocarditis	Less Frequent	I am a 63-year-old man and have been suffering from fatigue, headaches and aching limbs, repeated fevers up to 39 degrees, night sweats, loss of appetite and an unwanted weight loss of 5 kg since a cold 2 months ago. Suspecting polymyalgia rheumatica, I have been treated with glucocorticoids, but this has only slightly improved the symptoms. I have diabetes. In addition, I had a mechanical valve …	I'm not a doctor, but based on the symptoms you described, there are several possible diagnoses that could be considered. It's important to consult with a healthcare professional for an accurate diagnosis. Some potential conditions that could explain your symptoms include: Polymyalgia Rheumatica (PMR): PMR is a condition that primarily affects older individuals and causes muscle pain and stiffnes…	4	4	4	I'm an AI language model and not a doctor, but I can provide some general information on conditions that might cause these symptoms. Please keep in mind this isn't medical advice and you should contact your healthcare provider immediately. Your symptoms might be due to various conditions, and it's important to get an accurate diagnosis to ensure appropriate treatment. Here are some conditions tha…	5	5	5	diagnosis fatigue headache aching limbs fever night sweats loss of appetite weight loss	1. Addison's disease 2. Leukemia 3. Cancer (in general) 4. Infectious Mononucleosis 5. Depression	2.5	2	2.25									Again, I'm not a doctor, but based on the symptoms you described and your medical history, here are some important examinations that a healthcare professional may consider: Blood tests: A comprehensive blood panel can help assess various parameters such as complete blood count (CBC), erythrocyte sedimentation rate (ESR), C-reactive protein (CRP), liver and kidney function tests, blood glucose lev…	3.5	4	3.75	Given your symptoms and medical history, your healthcare provider may consider a range of tests to help determine the cause of your condition. Here are some examinations that might be recommended: Blood Cultures: Given your symptoms and history of a mechanical heart valve, blood cultures would be essential to rule out bacterial endocarditis or any other systemic infection. Echocardiogram: This is…	4.5	4.5	4.5									I'm not a doctor, but I can provide some general information about the treatment options that may be considered for subacute bacterial endocarditis (SBE) in your case. It's important to consult with a healthcare professional for a proper diagnosis and personalized treatment plan. Here are five potential therapies that may be considered: Antibiotic therapy: The mainstay of treatment for SBE is int…	4.5	4	4.25	I'm an artificial intelligence and I can provide some general information about the treatment of subacute bacterial endocarditis. However, the exact treatment needs to be personalized for each patient, taking into account the specific organism causing the infection, the patient's general health status, presence of other diseases, and the presence of any complications from the infection. Antibioti…	4.5	4
Elsevier	Internal Medicine	Internal Medicine	Insulin-dependent Diabetes mellitus / Diabetes mellitus type 1	Less Frequent	Our 18 year old daughter is quite dazed. She had severe abdominal pain last night and vomited several times. This morning she barely responded to being spoken to. For the past 4 days, our daughter has also been taking an antibiotic for a middle ear infection. In addition, she has been complaining of weakness in general for a few weeks, is drinking noticeably, is getting thinner and thinner, and i…	I'm not a doctor, but based on the symptoms you described, there are several possible diagnoses that could be considered. It's important to consult with a healthcare professional for an accurate assessment. Here are five potential conditions that could explain some of the symptoms you mentioned: Gastroenteritis: Severe abdominal pain, vomiting, and dazed state could be indicative of a gastrointes…	5	4.5	4.75	I'm an AI language model and not a doctor, but based on the symptoms you're describing, here are five potential conditions that could be causing these symptoms. This is not an exhaustive list and you should definitely seek immediate medical attention for your daughter. Diabetes: Increased thirst (polydipsia), frequent urination (polyuria), weight loss, and fatigue are common symptoms of diabetes,…	5	5	5	diagnosis abdominal pain vomit dazed weakness drinking much weight loss toilet	1. Superior mesenteric artery syndrome 2. Duodenal ulcer disease 3. Dumping syndrome 4. Irritable bowel syndrome 5. Stomach cancer	2	2	2									I'm not a doctor, but based on the symptoms you described, here are five important examinations that could be considered: Blood tests: A comprehensive blood panel can provide valuable information about various parameters, including blood cell counts, electrolyte levels, kidney and liver function, blood sugar levels, and markers of inflammation or infection. These tests can help identify any abnor…	4	5	4.5	The symptoms you've described suggest some potentially serious health issues, and your daughter should be seen by a healthcare provider as soon as possible. Based on the symptoms you're describing, here are five types of examinations/tests that may be considered: Blood Tests: Blood tests can measure many things including blood sugar levels (to detect diabetes), electrolyte and kidney function (wh…	4	5	4.5									I'm not a doctor, but I can provide some general information on the management of insulin-dependent diabetes mellitus (Type 1 diabetes). It's important to consult with your daughter's healthcare provider for personalized advice and treatment options. Here are five common therapies used in the management of insulin-dependent diabetes: Insulin therapy: Insulin is essential for individuals with Type…	4	5	4.5	I'm sorry to hear about your daughter's health issues. It sounds like a difficult situation. As an AI developed by OpenAI, I can give you a general idea of the therapies often used to manage insulin-dependent diabetes, which is also known as type 1 diabetes. Please note that this information is meant to be educational and not a substitute for professional medical advice. Her doctor will have the …	4	5
Elsevier	Internal Medicine	Internal Medicine	Addison's disease	Rare	I am a 27 year old college student suffering from loss of appetite, weight loss (8 kg from last year) and have been sluggish for months. Last week I also collapsed several times. My skin is browner than it used to be even though I'm not out in the sun anymore. I was actually a gymnast since I was 12 years old with training several times a week and competitions. However, I had to give that up beca…	I'm not a doctor, but I can provide you with some potential explanations for your symptoms. However, it's important to consult a healthcare professional for an accurate diagnosis. The symptoms you described could be associated with various conditions. Here are five potential diagnoses that could explain your symptoms: Addison's disease: This is a hormonal disorder where the adrenal glands do not …	5	4.5	4.75	Your symptoms can be associated with many possible conditions, and it's important to get evaluated by a healthcare professional to reach a correct diagnosis. Based on the symptoms you've described, here are five possibilities: Addison's Disease (Adrenal Insufficiency): This condition occurs when your adrenal glands do not produce enough hormones. Symptoms can include fatigue, weight loss, darkeni…	5	4.5	4.75	diagnosis loss of appetite weight loss sluggish collapsed brown skin	1. Multiple Myeloma 2. Addison's disease 3. Gallbladder cancer 4. Pancreatic cancer	4	4.5	4.25									I'm not a doctor, but I can suggest some examinations that may be considered based on the symptoms you described. However, it's crucial to consult with a healthcare professional who can evaluate your specific situation and recommend appropriate tests. Here are five examinations that could be relevant: Blood tests: A complete blood count (CBC) can provide information about your overall health, inc…	4	4	4	Based on the symptoms you've described, a medical professional would likely consider the following tests to help diagnose your condition: Complete Blood Count (CBC): This test is used to evaluate your overall health and detect a wide range of disorders, including anemia, infection, and many other diseases. Adrenocorticotropic Hormone (ACTH) Stimulation Test: This is the primary test used to diagn…	4	4	4									I'm not a doctor, but I can provide some general information about the management of Addison's disease. It's important to consult with a healthcare professional for personalized advice and treatment options. That being said, here are five commonly used therapies for Addison's disease: Hormone Replacement Therapy: Addison's disease is characterized by insufficient production of hormones by the adr…	5	5	5	Addison's disease, also known as primary adrenal insufficiency, occurs when the adrenal glands do not produce enough hormones such as cortisol and aldosterone. The common symptoms you've described, like fatigue, weight loss, low blood pressure, and hyperpigmentation (darker skin), are consistent with this diagnosis. It's crucial to follow the advice of your healthcare professional. Given the symp…	5	5
Elsevier	Rare Diseases	Pediatrics	Ehlers-Danlos syndrome	Rare	My 9 year old son fell at school a week ago and hit his right knee. The wound is not healing properly and large bruises have developed on his hands and elbows. This is not the first time Max has developed large bruises. This happens again and again with slight bruises, e.g. on the forehead or like now on the knee. But I have that all the time, too, probably it runs in the family. But it has never…	I'm not a doctor, but based on the symptoms you described, there are several possible explanations for your son's recurring bruises and delayed wound healing. It's important to consult with a healthcare professional for an accurate diagnosis. Here are five potential conditions that could be considered: Hemophilia: Hemophilia is a genetic disorder that affects the blood's ability to clot properly.…	4	4	4	It's important to start by acknowledging that while I can provide possible suggestions based on the information provided, a definitive diagnosis can only be made by a medical professional. Based on the symptoms described, here are some potential causes: Hemophilia: This is a group of bleeding disorders in which it takes a long time for the blood to clot. This can cause easy bruising, prolonged bl…	4	4	4	child diagnosis injury bad wound healing repeated bruises arm dislocation	1. Von Willebrand disease 2. Hemophilia 3. Osteogenesis imperfecta	3.5	2.5	3									I'm not a doctor, but based on the symptoms you described, here are five examinations that may be considered in your son's case: Complete Blood Count (CBC): This blood test can help evaluate the number of red and white blood cells, as well as platelet count. Abnormalities in these blood components can provide insights into possible bleeding disorders. Coagulation Studies: These tests assess the b…	4	4.5	4.25	In order to get a more accurate diagnosis, a healthcare professional may suggest the following tests and evaluations: Complete Blood Count (CBC): This is a blood test that can provide information about the different cells in the blood, such as red blood cells, white blood cells, and platelets. This can help identify conditions such as leukemia or thrombocytopenia. Coagulation Tests: This includes…	3.5	4	3.75									I'm not a doctor, but I can provide you with some general information about Ehlers-Danlos syndrome (EDS) and potential therapies that may be considered. It's important to consult with a medical professional who is familiar with your son's specific case for accurate diagnosis and treatment options. Here are five therapies that may be considered for individuals with Ehlers-Danlos syndrome: Physical…	4	4	4	Ehlers-Danlos syndrome (EDS) is a group of inherited conditions that affect connective tissue. These tissues provide support in skin, tendons, ligaments, blood vessels, internal organs, and bones. The classical type of EDS typically causes overly flexible joints, stretchy skin, and abnormal scar formation. Treatment of classical Ehlers-Danlos syndrome usually involves managing symptoms and preven…	4.5	4.5
Elsevier	Rare Diseases	Neurology	Superficial siderosis of the CNS	Rare	I am a 52 year old female vet and have had unsteadiness when I walk for 18 months. In the last few weeks, there has been a continued worsening of my symptoms and I have recently fallen several times. In the meantime, I feel like I can no longer adequately control my legs. I also have recurring headaches, difficulty concentrating, and a new hearing loss. My husband thinks I am also becoming more f…	I'm not a doctor, but based on the symptoms you've described, there could be several potential diagnoses that might explain your condition. It's important to consult with a healthcare professional for an accurate evaluation and diagnosis. That being said, here are five possible conditions that could be considered: Cerebrovascular disease: Given your history of an intracranial aneurysm and the new…	3	2.5	2.75	I'm an AI and not a doctor, but based on the symptoms you've described, several conditions could potentially be considered. However, these are complex symptoms that require immediate attention from a healthcare professional. Cerebrovascular Disease: This can include conditions like stroke or transient ischemic attacks (TIAs), particularly given your history of intracranial aneurysm and hypertensi…	3	2.5	2.75	diagnosis unsteady walking falling not control legs headache difficulty concentrating hearing loss forgetful speaking not clearly	1. Multiple Sclerosis 2. Susac's Syndrome 3. Alzheimer's disease 4. Brain tumor 5. Dementia	2.5	2.5	2.5									I'm not a doctor, but based on the symptoms you've described, here are five examinations that could be considered to help diagnose your condition: Neurological examination: A comprehensive neurological examination is crucial to assess your motor functions, coordination, reflexes, sensory perception, and other aspects of nervous system function. This can help identify any abnormalities and provide…	4	5	4.5	If you were experiencing these symptoms, a healthcare professional might recommend several types of examinations to help establish a diagnosis. Here are some possibilities: Neurological Examination: This is a series of tests that can help evaluate your motor and sensory skills, balance and coordination, mental status, and changes in mood or behavior. Magnetic Resonance Imaging (MRI): This imaging…	4.5	5	4.75									I'm not a doctor, but I can provide you with some general information. Superficial siderosis of the central nervous system (CNS) is a rare condition characterized by the deposition of iron in the superficial layers of the brain and spinal cord. It can lead to progressive neurological symptoms, including unsteadiness, hearing loss, cognitive decline, and other issues. Treatment options for superfi…	4	4	4	I'm an AI language model developed by OpenAI, and while I can provide some general information, I'm not a doctor and can't provide a personalized medical treatment plan. However, I can share with you some general treatment options often considered in cases of superficial siderosis (SS) of the central nervous system (CNS), a rare neurodegenerative condition characterized by the buildup of iron in …	5	5
Elsevier	Rare Diseases	Pediatrics	Hereditary angioedema	Rare	My 14-year-old daughter, Johanna, has severe abdominal pain. In the morning, she went to school feeling slightly unwell; during the day, she developed very severe abdominal pain with nausea and has vomited and had diarrhea several times. In time with the onset of the abdominal pain, she noticed a metallic taste in her mouth. Johanna's father has developed severe edema in the affected areas after …	I'm not a doctor, but I can provide you with some general information. Based on the symptoms you described, there could be several possible diagnoses to consider. It's important to consult with a medical professional for an accurate diagnosis and appropriate treatment. Here are five potential diagnoses that could explain Johanna's symptoms: Gastroenteritis: Johanna's severe abdominal pain, nausea…	2.5	2	2.25	I'm an AI language model and can't replace a doctor's advice or diagnosis, but I can share some conditions that might be associated with the symptoms you've mentioned. It's crucial to get medical help immediately if your daughter is in severe pain. These are some possible diagnoses: Gastroenteritis: This is an inflammation of the digestive tract, often caused by a virus, bacteria, or parasites. I…	4	4	4	child diagnosis severe abdominal pain unwell nausea vomit diarrhea metallic taste mouth severe edema	1. Gastroenteritis 2. Food poisoning 3. Chronic Kidney Failure 4. Gastritis 5. Coeliac disease	2.5	2.5	2.5									In a case like Johanna's with severe abdominal pain and associated symptoms, several important examinations may be considered to help diagnose her condition accurately. Here are five examinations that could be relevant: Abdominal ultrasound: An abdominal ultrasound uses sound waves to create images of the organs in the abdomen. It can help evaluate the structure of the liver, gallbladder, appendi…	3.5	3.5	3.5	Given your daughter's symptoms, a healthcare professional would likely consider the following examinations and tests: Physical Examination: This is usually the first step in diagnosing any condition. The doctor would likely palpate (feel) Johanna's abdomen to identify the location of the pain, check for signs of inflammation or swelling, and assess her overall health. Blood Tests: A complete bloo…	4	4	4									I'm not a doctor, but I can provide some general information about hereditary angioedema (HAE) and potential treatment options. It's important to consult with a healthcare professional for an accurate diagnosis and appropriate treatment plan for your daughter's specific condition. Here are five common therapies used in the management of hereditary angioedema: C1 esterase inhibitor replacement the…	5	5	5	Hereditary angioedema (HAE) is a rare genetic disorder characterized by episodes of severe swelling (edema) in various parts of the body including the hands, feet, face, and airway. It can also cause bouts of severe abdominal pain, nausea, and vomiting, which may be the symptoms your daughter is experiencing. Please note that although I'll suggest some treatments below, these are general recommen…	4	4
Elsevier	Rare Diseases	Internal Medicine	TNF receptor associated periodic syndrome	Rare	I am a 21 year old woman and a student at the moment. For the repeated time, I now have fever up to 39.1 degrees, muscle pain and a big skin rash on both forearms, as well as I also have eye and stomach pain. The fever has been going on for a week. In the morning I vomited for the first time. Nobody else in my environment is sick. I have had weeks like this before. That's why I had to miss school…	I'm not a doctor, but I can provide you with some general information. Based on the symptoms you've described, there could be several potential diagnoses. It's important to remember that a proper diagnosis can only be made by a qualified healthcare professional after a thorough examination. That being said, here are five possible explanations for your symptoms: Viral infection: Many viral infecti…	2.5	2	2.25	I'm an AI language model and not a doctor, but I can suggest some conditions that might fit your symptoms. However, these should be viewed as possibilities to discuss with a healthcare professional, rather than definitive diagnoses: Systemic Lupus Erythematosus (SLE): This is an autoimmune disease that can cause symptoms like fever, muscle pain, rash, and various organ involvement. It can flare u…	3	2	2.5	diagnosis repeated fever muscle pain skin rash forearms pain eye stomach vomit	1. Dermatomyositis 2. Crohn's Disease 3. Rheumatoid Arthritis 4. Autoimmune disease 5. Chronic Meningococcemia	3	2.5	2.75									Again, I'm not a doctor, but I can suggest some examinations that a healthcare professional might consider based on the symptoms you've described. The specific tests or examinations recommended will depend on the healthcare professional's clinical judgment. Here are five possible examinations that could be considered: Complete Blood Count (CBC): This test can provide information about your white …	3.5	3	3.25	Your symptoms are quite broad and could be indicative of a number of conditions, so a range of tests might be necessary to help narrow down the possibilities. However, some important examinations that could be considered might include: Complete Blood Count (CBC): This test measures different components of your blood and can indicate if you have an infection, inflammation, or anemia. Erythrocyte S…	4.5	4	4.25									I'm not a doctor, but I can provide you with some general information about TNF receptor-associated periodic syndrome (TRAPS) and potential treatment options. However, please keep in mind that it's important to consult with a healthcare professional for a proper diagnosis and treatment plan tailored to your specific condition. Here are five potential therapies that could be considered for TRAPS: …	3	2.5	2.75	TNF receptor associated periodic syndrome (TRAPS) is a rare condition characterized by recurrent episodes of fever, abdominal pain, muscle pain, skin rash, and sometimes even eye manifestations, which aligns with the symptoms you're describing. Treatment often focuses on managing symptoms and preventing complications. Here are five potential therapies that might be considered for TRAPS: Corticost…	4	3.5
Elsevier	Rare Diseases	Internal Medicine	Trichinosis or trichinellosis	Rare	I am a 47-year-old male and have been suffering from high fever and muscle pain for a few days. I first thought it was a flu-like infection. Other members of my family also have similar symptoms. However, since this morning I have had swelling on my face, especially around my eyes. A fortnight ago I was at a barbecue and had diarrhea and severe abdominal pain for several days. There were wild boa…	I'm not a doctor, but I can provide you with some possible diagnoses based on the information you provided. However, it's important to consult a healthcare professional for an accurate diagnosis and appropriate treatment. The symptoms you described could be associated with several conditions. Here are five potential diagnoses: Foodborne illness: Given your symptoms of diarrhea and abdominal pain …	3	3	3	Based on the symptoms you have described, the following conditions might be considered: Trichinosis: This is a parasitic disease caused by roundworms of the Trichinella type. People can contract this infection by eating raw or undercooked meat, especially wild game meat or pork that is infested with the larvae of the parasite. Symptoms can include diarrhea, abdominal pain, fever, muscle pain, and…	4.5	4	4.25	diagnosis high fever muscle pain swelling face eyes previous diarrhea abdominal pain	1. Toxic Shock Syndrome 2. Gastroenteritis 3. Infection with Adenovirus 4. Typhoid Fever	2.5	2	2.25									I'm not a doctor, but I can suggest some examinations that a healthcare professional might consider based on the symptoms you described. The specific tests will ultimately depend on the healthcare provider's clinical judgment and evaluation of your condition. Here are five examinations that could be relevant: Complete Blood Count (CBC): This test can provide information about your overall health …	4.5	4	4.25	Given your symptoms and history, the following examinations and tests might be considered: Complete Blood Count (CBC): This test can help detect infections in the body, as it measures the number of various types of blood cells, including white blood cells which typically increase with an infection. Enzyme-linked Immunosorbent Assay (ELISA) for Trichinella: This test can help confirm or rule out t…	5	5	5									I'm not a doctor, but I can provide some general information about trichinosis and its treatment options. Trichinosis, or trichinellosis, is a parasitic infection caused by consuming undercooked or raw meat containing the larvae of the Trichinella parasite, commonly found in pork. If your doctor has diagnosed you with trichinosis, the treatment typically involves the following approaches: Antipar…	4	4.5	4.25	Trichinosis, or trichinellosis, is a parasitic disease caused by roundworms of the Trichinella type. This infection can occur from eating raw or undercooked meat, particularly pork, wild game, or other animals infected with the larvae of the Trichinella worm. The symptoms you have described—fever, muscle pain, swelling around the eyes, diarrhea, and abdominal pain—are consistent with this diagnos…	3.5	4
Elsevier	Rare Diseases	Internal Medicine	Hantavirus hemorrhagic fever with renal syndrome	Rare	I am a 66 year old man and have severe feelings of illness with weakness, abdominal pain, loss of appetite, chills and aching limbs. I went to the doctor 4 days ago because I had a high fever overnight (38.8), chills, severe headache and aching limbs. Since it is fall, this was considered the flu. I was told to stay on bed rest, take ibuprofen and drink enough. I did all of that, however, the sym…	I'm not a doctor, but I can provide you with some general information. The symptoms you described could be associated with various conditions, and it's important to consult a healthcare professional for a proper diagnosis. However, based on the symptoms you mentioned, here are five possible diagnoses to consider: Influenza (Flu): Since you mentioned having a high fever, chills, headache, and body…	3.5	2	2.75	I'm an AI language model and not a doctor, but I can suggest some conditions that might fit your symptoms. Please seek immediate medical attention, as these symptoms could indicate a serious condition. Do not use this information to self-diagnose; it's important to have a healthcare professional evaluate your symptoms. Here are some possibilities: Influenza Complications: While your initial sympt…	3.5	3	3.25	diagnosis feeling ill weak abdominal pain loss of appetite chills headache aching limbs fever light sensitive watering eyes	1. Gastroenteritis 2. Glandular fever 3. Flu 4. Streptococcal infection group A 5. Cancer	3.5	2.5	3									While I cannot provide a definitive diagnosis or medical advice, here are five examinations that a healthcare professional may consider based on the symptoms you described: Complete Blood Count (CBC): This test measures the levels of different blood cells and can help identify any signs of infection or inflammation. Blood Culture: This test is used to detect the presence of bacteria or other micr…	4	4.5	4.25	Given the severity of your symptoms, there are several diagnostic tests that may be considered by your healthcare provider. Blood tests: These can show signs of infection, dehydration, or other potential issues. They may also be used to check for specific infections, depending on your symptoms and exposure history. Chest X-ray or CT scan: These imaging tests can help identify conditions such as p…	4	4	4									I'm not a doctor, but I can provide some general information about Hantavirus hemorrhagic fever with renal syndrome and potential treatment options. However, please consult with a healthcare professional for a proper diagnosis and specific treatment recommendations. Hantavirus hemorrhagic fever with renal syndrome (HFRS) is a viral infection caused by certain strains of hantavirus. The treatment …	4.5	4	4.25	I'm sorry to hear you're not feeling well. It's very important to note that while I can provide general information, I cannot replace a direct consultation with a healthcare professional, and I can't make personalized treatment recommendations. It's crucial to rely on your doctor's guidance. Hantavirus hemorrhagic fever with renal syndrome (HFRS) is a severe infectious disease caused by Hantaviru…	5	5
Thieme	Surgery	Surgery	Cholangicarcinoma	Less Frequent	I am a 70-year-old man and have been suffering from nausea and vomiting for a week. My wife noticed yellowing of the skin in the previous two days. In addition, I have lost about 7 kg in the previous month.	Based on the symptoms you described, the five most likely diagnoses could include: Pancreatitis: This condition occurs when the pancreas becomes inflamed and can lead to symptoms such as nausea, vomiting, and weight loss. It can also cause jaundice, which can make the skin appear yellow. Gallbladder disease: If there is an issue with the gallbladder, such as a blockage, it can cause symptoms such…	2.5	2	2.25	I'm not a doctor, but I can try to help you brainstorm some possible causes based on the information you've provided. Remember, you should reach out to a healthcare professional to discuss your symptoms and get a proper diagnosis. That being said, here are five potential causes for your symptoms: Hepatitis: Inflammation of the liver, which could be caused by a virus or other factors, may lead to …	4	3	3.5	diagnosis nausea vomiting yellowing skin weight loss	1. Liver cancer 2. Hepatitis 3. cirrhosis or alcohol misuse 4. Pancreatic cancer 5. Bile duct obstruction	5	3	4									Based on the symptoms you described, the five most important examinations that should be considered in your case include: Blood tests: Blood tests can help to evaluate liver function, check for signs of infection, and detect any abnormalities in blood counts. Imaging studies: Imaging studies such as ultrasound, CT scan or MRI can help to visualize the liver, gallbladder, pancreas, and other abdom…	2	3.5	2.75	I am not a doctor, but I can offer some general suggestions for tests that might be considered in your case based on the symptoms you've described. Remember to consult with a healthcare professional for appropriate guidance and recommendations. Here are five possible examinations: Blood tests: Liver function tests (LFTs), complete blood count (CBC), and other blood tests can help assess your live…	4	4.5	4.25									I'm sorry to hear about your diagnosis. Cholangiocarcinoma is a type of cancer that affects the bile ducts, and Type II Klatskin Tumor is a specific subtype that occurs at the junction of the right and left hepatic ducts. The appropriate therapies for your case may depend on several factors, such as the stage and location of the cancer, your overall health, and your personal preferences. However,…	3	4	3.5	I'm not a doctor, but I can provide you with some general information about treatment options for cholangiocarcinoma and Klatskin tumors. It's important to discuss your specific case with your healthcare team, as they can provide the most accurate and personalized advice. For a Type II Klatskin tumor, treatment options may include: Surgery: This is often the main treatment for resectable Klatskin…	4	4
Thieme	Surgery	Surgery	Rectal procidentia or rectal prolapse	Rare	I am a 53 year old woman and have had problems for some time that I can no longer hold my bowel movements completely. In addition, when I have a bowel movement itself, there is always blood and something bulges, which I then have to push back again. I have had 3 vaginal births with two stitched perineal tears.	As an AI language model, I cannot provide medical diagnosis. However, based on the symptoms you have mentioned, the possible conditions that might cause these symptoms include: Hemorrhoids: These are swollen veins in the rectum or anus that can cause bleeding and protrusion of tissue. Rectal prolapse: This is a condition where the rectum protrudes out of the anus during bowel movements. Anal fiss…	4	3.5	3.75	I am not a doctor, but I can try to give you some general information on possible conditions based on your symptoms. It is crucial to consult a healthcare professional for an accurate diagnosis and appropriate treatment. Here are five possible diagnoses to consider: Hemorrhoids: These are swollen veins in the lower rectum and anus that can cause pain, itching, and bleeding during bowel movements.…	4.5	3.5	4	diagnosis holding bowel movement blood bulge	1. Rectal prolapse 2. Hemorrhoids 3. Polyp or colorectal cancer 4. Diverticular disease 5. Rectocele	5	4	4.5									As an AI language model, I cannot provide medical diagnosis or suggest specific tests. However, based on the symptoms you have described, your healthcare provider may consider the following examinations to determine the underlying cause of your symptoms: Physical exam: Your healthcare provider may perform a physical exam to check for any abnormalities in the anus or rectum. Digital rectal exam: T…	5	4.5	4.75	I'm not a doctor, but I can provide you with general information on some examinations that might be considered based on your symptoms. It is essential to consult with a healthcare professional for personalized advice and proper examination. Here are five possible examinations that could be considered: Physical examination: A doctor will likely begin with a visual and manual examination of your re…	5	4.5	4.75									Rectal prolapse is a condition where the rectum protrudes from the anus. It can be a result of weakened pelvic muscles or nerve damage. There are several treatment options available for rectal prolapse, and the most appropriate one for you will depend on the severity of your condition and your overall health. Here are five possible treatment options: Surgery: In severe cases of rectal prolapse, s…	4	3.5	3.75	I'm not a doctor, but I can provide some general information on treatment options for rectal procidentia, also known as rectal prolapse. It is important to discuss these options with a healthcare professional to determine the most appropriate course of action for your specific situation. Lifestyle changes: In some cases, addressing factors that contribute to rectal prolapse may help alleviate sym…	4.5	4.5
Thieme	Surgery	Surgery	Neurogenic thoracic outlet syndrome (TOS)	Rare	I am a 30-year-old auto mechanic and have been experiencing increasing pain in my left shoulder. At first, it only occurred when I was working overhead. In the meantime, however, I have constant problems. In addition, I have numbness in my left forearm and hand. The left hand is also pale and feels cold.	Based on your symptoms, the following five diagnoses are possible: Rotator cuff injury: The rotator cuff is a group of muscles and tendons that keep the shoulder joint stable. Overuse or injury can lead to a rotator cuff tear, which can cause pain and weakness in the shoulder, as well as numbness in the arm and hand. Frozen shoulder: Also known as adhesive capsulitis, frozen shoulder is a conditi…	3	4	3.5	I'm not a doctor, but I can try to help you by providing some information. If you're experiencing shoulder pain, numbness, and coldness in your hand, there could be a number of possible causes. It's important to consult with a medical professional for a proper diagnosis and appropriate treatment. Some potential causes might include: Rotator cuff injury: Common in people who perform repetitive ove…	5	3.5	4.25	diagnosis pain left shoulder numb forearm hand pale cold hand	1. Thoracic outlet syndrome 2. Cervical spinal stenosis 3. Pinched nerve in the neck 4. Peripheral neuropathy 5. Arm artery disease	5	5	5									Based on your symptoms, the following five examinations are important to consider: Physical examination of the shoulder: Your healthcare provider will assess the range of motion in your shoulder and look for any signs of inflammation, swelling, or deformity. Neurological examination: This will assess the function of your nerves in the affected arm and hand, including sensation, reflexes, and musc…	4	5	4.5	I am not a doctor, but I can provide you with some information on what examinations might be considered for your symptoms. It is essential to consult a healthcare professional for proper evaluation and diagnosis. Some possible examinations might include: Physical examination: A thorough physical examination by a doctor can help assess your symptoms, range of motion, and possible areas of tenderne…	4	4.5	4.25									Neurogenic thoracic outlet syndrome (TOS) can be a debilitating condition that can significantly impact your quality of life. Treatment options may vary depending on the severity of your condition and individual needs, but here are five possible therapies that your doctor may consider: Physical therapy: Physical therapy can be an effective treatment for TOS. Your physical therapist can teach you …	5	4.5	4.75	I'm not a doctor, but I can give you some general information on therapies that might be considered for neurogenic thoracic outlet syndrome (TOS). Please consult with a healthcare professional for personalized advice. Physical therapy: A physical therapist can guide you through exercises that help strengthen the muscles around the shoulder and improve posture. This can help alleviate pressure on …	5	4
Thieme	Surgery	Surgery	Carpal tunnel syndrome	Frequent	I (40-year-old female) have increasing pain and tingling in the thumb, index finger and middle finger of my right hand. These occur mainly at night.	Based on the symptoms you described, the five most likely diagnoses could be: Carpal tunnel syndrome: This condition occurs when the median nerve, which runs through the wrist, becomes compressed. Symptoms often include pain and tingling in the thumb, index finger, and middle finger, particularly at night. Trigger finger: This is a condition where one of your fingers gets stuck in a bent position…	4	3	3.5	I'm not a doctor, but I can suggest some potential causes for the symptoms you're experiencing. It's important to consult a medical professional for a proper diagnosis and treatment. That said, here are five possible diagnoses: Carpal Tunnel Syndrome: This condition occurs when the median nerve, which runs from the forearm to the palm, is compressed at the wrist. It's commonly associated with rep…	4	3.5	3.75	diagnosis pain tingle thumb fingers at night	1. Carpal Tunnel Syndrome	5	4.5	4.75									The specific examinations that your doctor may recommend will depend on your individual case and medical history. However, here are five examinations that could be considered: Physical examination: Your doctor will likely perform a physical exam to evaluate your hand and wrist, looking for any signs of swelling, tenderness, or limited range of motion. Nerve conduction studies: This test measures …	3	4.5	3.75	I'm not a doctor, but I can suggest some examinations that a healthcare professional might consider in a case like yours. Remember, it's important to consult with a medical professional for a proper evaluation and diagnosis. Some examinations that might be considered include: Physical examination: A doctor will likely begin with a thorough physical examination of your hand, wrist, arm, and neck. …	4	5	4.5									As an AI language model, I must inform you that I cannot provide medical advice or diagnose medical conditions. However, I can tell you that carpal tunnel syndrome is a common condition that can cause pain, numbness, and tingling in the hand and arm. There are various treatments available for carpal tunnel syndrome, depending on the severity of the condition. Some of the most appropriate therapie…	4	5	4.5	I am not a doctor, but I can provide some general information on therapies that are often recommended for carpal tunnel syndrome. It is essential to consult your doctor to determine the most appropriate treatment plan for your specific case. Here are five common therapies for carpal tunnel syndrome: Wrist splinting: Wearing a wrist splint, particularly at night, can help keep your wrist in a neut…	4	4.5
Thieme	Surgery	Surgery	Rabies	Rare	My 14-year-old daughter has been complaining of headaches, nausea and vomiting for several days. In addition, she has increased salivation and can not really drink anything despite thirst. She has no previous illnesses but was bitten by a cat last week.	Based on the symptoms and history provided, the five most likely diagnoses are: Rabies: Rabies is a serious viral infection that can be transmitted through the bite of an infected animal, such as a cat. Symptoms of rabies may include headache, nausea, vomiting, increased salivation, and difficulty swallowing. If left untreated, rabies can be fatal. Meningitis: Meningitis is an inflammation of the…	4	3	3.5	I am not a doctor, but I can offer some suggestions for what might be going on with your daughter. It is crucial that you consult with a healthcare professional to get an accurate diagnosis and appropriate treatment. That being said, here are five possible diagnoses to consider: Cat Scratch Disease: Caused by the bacterium Bartonella henselae, this infection can result from a cat scratch or bite.…	3.5	3	3.25	diagnosis headache nausea vomiting salivation no drinking cat bite	1. Rabies 2. Cat Scratch Disease	4	4	4									Based on your daughter's symptoms and history, the following five examinations should be considered: Neurological exam: A neurological exam will evaluate your daughter's nervous system, including testing reflexes, muscle strength, coordination, and sensation. This can help determine if there is any damage or inflammation in the brain or nervous system. Head CT or MRI scan: A head CT or MRI scan c…	4.5	4	4.25	I'm not a doctor, but I can suggest some examinations that a healthcare professional might consider in your daughter's case. It's important to consult with a healthcare provider to determine the most appropriate tests and examinations for her situation. Here are five potential examinations: Physical Examination: A healthcare provider will likely perform a thorough physical examination, including …	4.5	4.5	4.5									I'm sorry to hear that your daughter has been diagnosed with rabies. This is a very serious and potentially life-threatening condition. The following are some possible treatments that may be used in her case: Rabies vaccine: The rabies vaccine is the most effective treatment for preventing the onset of rabies. It is given in a series of injections over a period of several weeks. Rabies immune glo…	4	4.5	4.25	I'm not a doctor, but I can try to provide you with some general information on rabies treatment. If your daughter has been diagnosed with rabies, it's crucial to seek immediate medical attention, as rabies is a serious and potentially fatal disease. Treatment options may include: Rabies vaccine: The rabies vaccine is typically given in a series of injections to help the immune system recognize a…	4	4.5
Thieme	Surgery	Surgery	Anal cancer	Less Frequent	I am a 51-year-old man and have been suffering from pain and itching at the anus for some time. Maybe they are hemorrhoids, because sometimes there is also blood on the toilet paper.	As an AI language model, I cannot provide a diagnosis. However, based on your symptoms, there are several conditions that may be causing your pain, itching, and bleeding. Here are five possible diagnoses that you should discuss with a healthcare professional: Hemorrhoids: This is a common condition in which the veins in the anus and rectum become swollen and inflamed. Hemorrhoids can cause pain, …	5	4	4.5	I'm not a doctor, but I can provide you with some general information. If you're experiencing pain, itching, and bleeding around the anus, there are several possible conditions that might be causing your symptoms. It's important to consult a healthcare professional for an accurate diagnosis and appropriate treatment. Some potential causes could include: Hemorrhoids: Swollen veins in the rectum or…	2	2	2	diagnosis pain itch anus blood	1. no disease – wrong hygiene products leading to contact dermatitis or psoriasis 2. no disease – eat and drink 3. Pinworms 4. Warts 5. Hemorrhoids	1.5	1.5	1.5									As an AI language model, I cannot provide medical advice. However, if you are experiencing pain, itching, and bleeding at the anus, it is important to consult with a healthcare professional for proper diagnosis and treatment. Based on your symptoms, your healthcare provider may recommend the following examinations: Physical exam: Your healthcare provider will likely perform a physical exam, inclu…	5	4.5	4.75	I'm not a doctor, but I can provide some general information on the types of examinations that healthcare professionals might consider when evaluating anal pain, itching, and bleeding. It's crucial to consult a healthcare professional for an accurate diagnosis and appropriate treatment plan. Some potential examinations include: Physical examination: A doctor may perform a visual and digital recta…	5	4.5	4.75									I'm sorry to hear about your diagnosis. Anal cancer is a rare form of cancer, but it can be treated successfully if caught early. The treatment options for anal cancer depend on the stage of the cancer and other factors such as your overall health, medical history, and personal preferences. Here are five common treatment options for anal cancer: Surgery: Surgery is the most common treatment for a…	4.5	4	4.25	I'm not a doctor, but I can provide you with some general information about anal cancer treatment options. It's important to discuss these with your healthcare team, as they will consider factors such as the stage of cancer, your overall health, and personal preferences to determine the most appropriate therapies for your specific case. Here are five potential treatment options: Surgery: Surgical…	5	4.5
Thieme	Surgery	Surgery	Zollinger-Ellison syndrome (gastrinoma)	Rare	I am a 41-year-old man and have stomach pain. My family doctor has already put me on proton pump inhibitor therapy for 3 months due to two diagnosed duodenal ulcers. This seemed to work, but shortly after stopping the medication, the stomach pain recurred. I now also suffer from diarrhea.	Based on the information provided, here are the five most likely diagnoses for your symptoms: Refractory duodenal ulcers: It's possible that your duodenal ulcers are not responding to proton pump inhibitor therapy, which could explain why your stomach pain returned after you stopped taking the medication. Gastroesophageal reflux disease (GERD): GERD is a condition in which stomach acid flows back…	3	3	3	I'm not a doctor, but I can try to provide you with some general information about possible conditions that could be related to your symptoms. It's important to consult with a healthcare professional for a proper diagnosis and treatment plan. That being said, here are five potential diagnoses to consider: Recurrent or unresolved duodenal ulcers: It's possible that your ulcers have not fully heale…	3	3	3	diagnosis stomach pain diarrhea known duodenal ulcers proton pump inhibitor therapy	1. Peptic ulcer disease caused by infection with Heliobacter pylori 2. Peptic ulcer disease caused by NSAIDs 3. Stomach ulcers caused by infection with Heliobacter pylori 4. Stomach ulcer caused by NSAIDs	2	2	2									Based on the symptoms you described, here are the five most important examinations that your doctor may consider in your case: Upper endoscopy: This procedure allows the doctor to examine the inside of your esophagus, stomach, and duodenum (the upper part of the small intestine). An upper endoscopy can help to diagnose conditions such as duodenal ulcers, gastritis, and GERD. Stool tests: Stool te…	4	4.5	4.25	I'm not a doctor, but I can offer some general information about possible examinations that may be considered in a case like yours. It's essential to consult with a healthcare professional to determine which tests are appropriate for your specific situation. Here are five potential examinations to consider: Upper gastrointestinal endoscopy (EGD): This procedure involves using a flexible tube with…	3.5	4.5	4									Zollinger-Ellison syndrome is a rare condition in which tumors (gastrinomas) form in the pancreas or the upper small intestine, leading to the excessive production of gastrin, a hormone that stimulates the secretion of stomach acid. The increased acid production can cause peptic ulcers, diarrhea, and other symptoms. The most appropriate therapies for Zollinger-Ellison syndrome may include: Proton…	4	4.5	4.25	I'm not a doctor, but I can provide you with some general information about potential treatment options for Zollinger-Ellison syndrome. You should definitely consult with your healthcare provider to determine the most appropriate treatment plan for your specific case. Proton pump inhibitors (PPIs): PPIs like omeprazole, pantoprazole, and lansoprazole are often prescribed to manage the excessive a…	3.5	4.5
Thieme	Surgery	Surgery	Acute appendicitis	Frequent	I am a 17 year old girl and I am having increasingly severe pain in my lower right abdomen as well as nausea and vomiting.	As an AI language model, I cannot provide a diagnosis. However, based on the symptoms you mentioned, the five most common possible causes of lower right abdominal pain, nausea, and vomiting in teenage girls include: Appendicitis: Inflammation of the appendix can cause pain in the lower right abdomen, nausea, vomiting, and loss of appetite. Ovarian cyst: A fluid-filled sac on the ovary can cause p…	4	5	4.5	I'm not a doctor, but there are several potential causes for the symptoms you're describing. It's important to consult a healthcare professional for a proper evaluation and diagnosis. That said, here are five possible causes to consider: Appendicitis: Inflammation of the appendix, often causing pain in the lower right abdomen. This condition can be serious and requires immediate medical attention…	3.5	4.5	4	diagnosis pain right abdomen nausea vomiting	1. Kidney stone 2. Appendicitis 3. Ectopic pregnancy 4. Gallstones 5. Kidney infection	4.5	4.5	4.5									As an AI language model, I cannot provide a diagnosis. However, based on the symptoms you mentioned, the following are five important examinations that a medical professional may consider to determine the underlying cause of your symptoms: Physical exam: Your doctor will examine your abdomen to check for tenderness, swelling, or other signs of inflammation or infection. They may also check your v…	3	5	4	I am not a doctor, but I can offer some general information on what tests and examinations might be considered for the symptoms you're experiencing. Ultimately, you should consult a healthcare professional for a personalized evaluation. Some possible tests and examinations they might consider include: Physical examination: A healthcare professional will likely begin by assessing your abdomen for …	3	5	4									As an AI language model, I cannot provide medical advice or treatment recommendations. However, I can provide general information on the treatment options for acute appendicitis, which your doctor will be able to discuss with you. The most common treatment for acute appendicitis is surgery to remove the appendix, called an appendectomy. Other treatments may include antibiotics to help control the…	3.5	4	3.75	I am not a doctor, but I can provide you with general information on appendicitis. If you believe you have appendicitis or are experiencing severe pain, please consult with a healthcare professional immediately. That being said, in the case of acute appendicitis, treatment typically involves surgery to remove the appendix. Here are some common treatment options: Appendectomy: This is the surgical…	4	5
Thieme	Surgery	Surgery	Acute anal fissure	Frequent	I am a 32 year old male and I have severe pain during stool. This pain is accompanied by itching and secretion of mucus. In addition, blood is found more often on the toilet paper.	Based on your symptoms, the five most likely diagnoses could be: Hemorrhoids: It is a condition where the veins in the anus or lower rectum become swollen and inflamed. It can cause pain, itching, bleeding, and discomfort during bowel movements. Anal Fissure: A small tear in the lining of the anus that can cause severe pain during bowel movements, accompanied by itching and bleeding. Proctitis: I…	4.5	5	4.75	I am not a doctor, but based on the symptoms you've described, the following conditions could be possibilities: Hemorrhoids: Swollen blood vessels in the rectum or anus that can cause pain, itching, and bleeding during bowel movements. Anal fissure: A small tear in the lining of the anus, which can cause pain and bleeding during and after bowel movements. Proctitis: Inflammation of the rectum, wh…	4.5	5	4.75	diagnosis pain during stool itch secretion mucus blood	1. Irritable bowel syndrome 2. Sexually transmitted infection 3. Hemorrhoids 4. Anal abscess 5. Inflammatory bowel disease	3	3	3									Based on your symptoms, the five most important examinations that should be considered include: Physical Examination: A physical examination is a vital part of the diagnostic process. Your doctor will examine the anus and rectum for signs of hemorrhoids, fissures, or other abnormalities. Digital Rectal Examination (DRE): This is a simple and quick test where a doctor inserts a gloved, lubricated …	4	4	4	I am not a doctor, but based on your symptoms, the following examinations might be considered to help determine the cause of your symptoms: Digital rectal examination (DRE): A healthcare professional will insert a gloved, lubricated finger into your rectum to feel for any abnormalities, such as hemorrhoids, fissures, or masses. Anoscopy or proctoscopy: These are procedures that involve inserting …	4	4.5	4.25									I'm sorry to hear that you are experiencing such discomfort. Here are five potential therapies that could help alleviate your symptoms and promote healing of your anal fissure: Topical analgesics: There are various over-the-counter creams and ointments that can be applied to the anal area to relieve pain and itching. These may contain ingredients like lidocaine or hydrocortisone. Stool softeners:…	4	5	4.5	I am not a doctor, but I can provide some general suggestions based on your description. If you have been diagnosed with an acute anal fissure, some potential treatments may include: Stool softeners: Over-the-counter stool softeners, like docusate sodium, can help make bowel movements easier and less painful. This can give the fissure a chance to heal. Topical pain relievers: Over-the-counter or …	5	5
Thieme	Surgery	Surgery	Achalasia	Rare	I am a 52 year old woman and have dysphagia that occurs mainly with liquid foods. In addition, I have pain behind the breastbone after eating. I have had this pain for several years, especially at night it has become unbearable as I often wake up and have to cough.	As an AI language model, I cannot provide a medical diagnosis. However, based on your symptoms, there are a few possible conditions that could be causing your dysphagia and chest pain. These include: Gastroesophageal reflux disease (GERD): This is a condition where the stomach acid flows back into the esophagus and irritates the lining, causing pain behind the breastbone. Dysphagia can also occur…	4	4.5	4.25	I am not a doctor, but I can provide you with some general information on possible conditions that could be associated with your symptoms. It's crucial that you consult a healthcare professional for an accurate diagnosis and appropriate treatment. That said, here are five possible conditions that could be related to your symptoms: Gastroesophageal Reflux Disease (GERD): GERD occurs when stomach a…	4	4.5	4.25	diagnosis dysphagia liquid foods pain breastbone night cough	1. Achalasia 2. Esophageal spasms 3. GERD 4. Infection, e.g. cytomegalovirus 5. Ulcer in the esophagus	4	4.5	4.25									Again, as an AI language model, I cannot provide a medical diagnosis. However, based on your symptoms, your healthcare provider may recommend some tests to help diagnose your condition. Some of the most common tests used to evaluate dysphagia and chest pain include: Endoscopy: This is a procedure where a thin, flexible tube with a camera at the end is inserted through the mouth and into the esoph…	4.5	4.5	4.5	I am not a doctor, but I can provide you with some general information on the types of examinations that could potentially be useful for your case. It is important to consult with a healthcare professional to determine the most appropriate tests for your specific situation. Here are five examinations that might be considered: Upper Gastrointestinal (GI) Endoscopy: This procedure involves insertin…	4	5	4.5									Achalasia is a disorder of the esophagus that affects its ability to move food towards the stomach. The most appropriate therapies for your case may vary depending on the severity of your symptoms and your overall health. Here are five possible treatment options: Pneumatic dilation: This is a non-surgical procedure that involves inflating a balloon inside the esophagus to stretch the muscles and …	4	5	4.5	I'm not a doctor, but I can provide you with some general information on treatments for achalasia. It's important to consult with your healthcare professional to discuss the best course of action for your specific situation. Here are five potential therapies for achalasia: Pneumatic dilation: This procedure involves inflating a balloon inside the lower esophageal sphincter (LES) to stretch and wi…	4.5	5
Thieme	Surgery	Surgery	Proximal biceps tendon rupture, more specifically of the long head biceps tendon (LHBT rupture)	Less Frequent	I am a 45-year-old male. I was lifting a sink onto a truck at work yesterday and suddenly felt a sharp pain in my upper left arm. After that, I could not continue working. Now the pain is still there for more than 12 hours.	As an AI language model, I cannot provide medical diagnoses or advice. It is essential to seek medical attention from a qualified healthcare provider who can evaluate your symptoms and provide a proper diagnosis. Sudden onset of sharp pain can be caused by various factors, including trauma, injury, or underlying medical conditions. Therefore, seeking medical attention is crucial to receive approp…	1	2	1.5	I'm not a doctor, but I can offer some general information on possible causes of your symptoms. If you're concerned about your health, it's important to consult a healthcare professional for an accurate diagnosis and personalized advice. That being said, here are five potential causes for your pain: Muscle strain: Lifting heavy objects can sometimes lead to overstretching or tearing of muscle fib…	4	3	3.5	diagnosis pain left upper arm lift heavy	1. Pinched nerve 2. Fracture 3. Cervical disc hernia 4. Tendinitis 5. Rotator cuff tear	3.5	3	3.25									As an AI language model, I cannot provide medical diagnoses or advice. However, based on the information provided, a healthcare provider may consider the following examinations: Physical examination: A healthcare provider may conduct a physical examination to assess the location, intensity, and type of pain you are experiencing, along with any swelling or deformity. Imaging tests: Imaging tests s…	3	5	4	I'm not a doctor, but I can offer some general information on potential examinations that might be considered in a case like yours. Ultimately, a healthcare professional will be able to make the best recommendations for your specific situation. Some possible examinations could include: Physical examination: A healthcare professional may start by assessing your range of motion, strength, and pain …	4.5	5	4.75									I'm sorry to hear about your injury. As an AI language model, I cannot provide medical advice or diagnosis. However, I can give you some general information about the most appropriate therapies for a proximal biceps tendon rupture based on current medical practices. Rest: Resting the affected arm is usually the first line of treatment for a proximal biceps tendon rupture. This means avoiding any …	4	5	4.5	I'm not a doctor, but I can provide some general information on therapies that might be considered for a proximal biceps tendon rupture, specifically of the long head biceps tendon (LHBT rupture). It's important to discuss your options with your doctor, as they can give you tailored advice based on your specific situation. Non-surgical treatment: For some patients, conservative management with pa…	4	5
Thieme	Surgery	Surgery	Inguinal hernia	Frequent	I am a 60-year-old man and have increasing swelling in the right groin, and since a few days also of the right testicle. At first, the swelling was completely gone when I was lying down and only worsened when I was standing and coughing. In the meantime, however, the swelling is always present. Otherwise, however, I'm fine.	As an AI language model, I cannot diagnose medical conditions or provide medical advice. However, I can suggest possible causes for swelling in the right groin and testicle based on medical literature: Inguinal hernia: This occurs when tissue, such as the intestine, protrudes through a weak spot in the abdominal muscles and into the groin area. Symptoms may include a bulge in the groin area that …	4	4	4	I am not a doctor, but I can try to provide you with some information about potential causes of swelling in the groin and testicle. It's important to consult a healthcare professional for a proper evaluation and diagnosis. Here are five potential causes of the symptoms you described: Inguinal hernia: This occurs when a part of the intestine or fat tissue protrudes through a weak spot in the abdom…	3.5	4	3.75	diagnosis swelling right groin testicle standing coughing	1. Inguinal Hernia 2. Testicular Cancer 3. Pinched nerve 4. Epididymis 5. Hydrocele	4.5	4	4.25									Again, as an AI language model, I cannot provide a personalized medical diagnosis or specific recommendations. However, based on general medical knowledge, if you are experiencing swelling in the right groin and testicle, your healthcare provider may consider some of the following examinations to help determine the cause of your symptoms: Physical exam: Your healthcare provider may examine the af…	4	5	4.5	I am not a doctor, but I can try to provide you with some information about potential examinations that a healthcare professional might consider for your symptoms. It's important to consult a healthcare professional for a proper evaluation and personalized advice. Here are five potential examinations: Physical examination: A healthcare professional may start by performing a thorough physical exam…	4.5	5	4.75									As an AI language model, I must inform you that I am not a licensed healthcare professional and cannot provide medical advice or prescribe treatments. However, I can give you general information about inguinal hernias and their treatments. An inguinal hernia occurs when tissue, such as part of the intestine, protrudes through a weak spot in the abdominal muscles, causing a bulge in the groin or s…	4	5	4.5	I am not a doctor, but I can try to provide some general information about inguinal and scrotal hernias and potential treatment options. It's important to discuss your symptoms and options with a healthcare professional, as they can give you the most appropriate advice based on your specific situation. That being said, some common treatment options for inguinal and scrotal hernias include: Watchf…	4.5	5
Thieme	Surgery	Surgery	Cushing's Syndrome	Rare	I am a 32 year old woman and today I had my attitude examination. It revealed high blood pressure with values of 180/100 and blood sugar 220. In addition, I have been suffering from fatigue and muscle weakness for a year. In addition, I have gained 10 kg since a few months.	As an AI language model, I am not qualified to provide a medical diagnosis or give medical advice. However, based on the symptoms you have described, some potential diagnoses that a medical professional may consider include: Hypertension (high blood pressure): This is a common condition that occurs when the force of blood against your artery walls is too high, leading to various health complicati…	3.5	3	3.25	I am not a doctor, but I can suggest some possible conditions that might be associated with the symptoms you've mentioned. Keep in mind that you should consult a healthcare professional for a proper diagnosis and personalized advice. Some possible diagnoses could include: Hypertension: High blood pressure (180/100) is a clear sign of hypertension. There are many potential causes, and it is import…	2.5	2	2.25	diagnosis high blood pressure high blood sugar fatigue muscle weakness weight gain	1. Diabetes 2.Cushing syndrome 3. Addison's disease 4. Chronic fatigue syndrome	3.5	3.5	3.5	I'm so sorry to hear that you're experiencing these symptoms. Based on the information you've provided, here are five possible diagnoses that could be contributing to your high blood pressure, blood sugar, fatigue, and muscle weakness: 1. Hypertension: High blood pressure is a common condition that can lead to complications like heart disease, stroke, and kidney disease. It can be caused by a var…	2.5	2	2.25	I'm not a doctor, but I can try to help you understand what your symptoms might be indicative of. Based on the information you've provided, here are five possible diagnoses that your doctor might consider: 1. Hypertension: High blood pressure (hypertension) is a common condition that can cause damage to your blood vessels and increase your risk of heart disease, stroke, and other health problems.…	3	3	3	Again, as an AI language model, I am not qualified to provide a medical diagnosis or give medical advice. However, based on the symptoms you have described, some potential examinations that a medical professional may consider include: Complete blood count (CBC): This test evaluates different components of your blood and can provide information about red and white blood cell counts, as well as pla…	2	2.5	2.25	I'm not a doctor, but I can provide some suggestions for tests that you might discuss with a healthcare professional in order to assess your symptoms. Remember to consult with a qualified medical expert for personalized advice. Some tests to consider may include: Blood pressure monitoring: Regular blood pressure measurements can help determine the severity and persistence of your hypertension, as…	1.5	2.5	2	Based on the symptoms you've provided, here are five examinations that your healthcare provider may consider: 1. Complete Blood Count (CBC): This test measures various components of your blood, including red and white blood cell counts, hemoglobin, and platelet count. It can help identify conditions like anemia, infection, or inflammation that may be contributing to your fatigue and muscle weakne…	2	2	2	Based on the symptoms you've described, here are five important examinations that your doctor might consider: 1. Electrocardiogram (ECG): An ECG can help your doctor diagnose any heart problems, such as arrhythmias or ischemia, that may be contributing to your fatigue, weakness, and shortness of breath. 2. Echocardiogram: An echocardiogram can provide detailed images of your heart and its functio…	1	2	1.5	Cushing's Syndrome is a rare hormonal disorder that occurs when the body is exposed to high levels of cortisol for an extended period of time. The main treatment for Cushing's Syndrome is to lower cortisol levels, which can be achieved through several therapies. Here are five possible treatment options: Surgery: If the Cushing's Syndrome is caused by a tumor on the pituitary gland, adrenal gland,…	4.5	3.5	4	I am not a doctor, but I can provide you with some general information on potential treatments for Cushing's Syndrome. It is crucial that you consult with your healthcare provider to determine the most appropriate course of action for your specific case. Here are five possible therapies for Cushing's Syndrome: Surgery: The most common treatment for Cushing's Syndrome is the surgical removal of th…	5	4.5
Thieme	Surgery	Surgery	Pheochromocytoma or catecholamine-secreting paraganglioma	Rare	I am a 42 year old male and have been having headaches for about 6 months. In addition, I suffer from sweating and heart palpitations again and again.	As an AI language model, I cannot diagnose medical conditions, but I can suggest possible conditions based on your symptoms. The symptoms you described are not specific to any one condition and could be indicative of many different health issues. Here are five possible diagnoses: Migraine: Migraine headaches can cause sweating, palpitations, and sensitivity to light and sound. Hypertension: High …	3.5	2.5	3	I am not a doctor, but I can provide some information on possible conditions related to your symptoms. It is crucial to consult a healthcare professional for a proper diagnosis and treatment plan. That said, here are five possible conditions that may be associated with your symptoms: Migraine: Migraines are a type of headache characterized by moderate to severe pain, usually on one side of the he…	4.5	5	4.75	diagnosis headache sweating heart palpilations	1. no disease – lifestyle 2. Dehydration 3. Arrhythmia 4. High Blood pressure 5. Axiety and panic attacks	2	2.5	2.25									As an AI language model, I cannot provide specific medical advice, but I can suggest some examinations that a doctor may consider based on your symptoms. Here are five possible examinations: Blood pressure monitoring: Since high blood pressure can cause headaches, sweating, and heart palpitations, checking your blood pressure may be important. Thyroid function tests: An overactive thyroid gland c…	2.5	3.5	3	I am not a doctor, but I can provide some general information on examinations that could be considered for your symptoms. A healthcare professional will be able to determine which tests are appropriate for your specific case. Here are five potential examinations: Physical examination: A thorough physical examination by a healthcare professional can help identify any abnormalities or signs of unde…	2.5	3.5	3									As an AI language model, I cannot provide specific medical advice or treatment recommendations. However, I can give you some general information about the treatment options for pheochromocytoma or catecholamine-secreting paraganglioma. Pheochromocytomas are rare tumors that develop in the adrenal glands, and paragangliomas are similar tumors that develop in other parts of the body. Both tumors se…	3	3.5	3.25	I'm not a doctor, but I can provide some general information about potential treatment options for pheochromocytoma and catecholamine-secreting paraganglioma. It's important to discuss any treatment plans with your healthcare provider, as they can give you personalized advice based on your medical history and specific circumstances. Here are five potential therapies for pheochromocytoma and catec…	3	4
Thieme	Surgery	Surgery	Hip osteoarthritis	Frequent	I (67-year-old man) have increasing pain in my left hip joint when walking and the resulting limited mobility. Especially in the morning, I have a lot of difficulty walking, sometimes I limp because of it. I have not had an accident.	As an AI language model, I don't have the ability to diagnose medical conditions, but I can suggest some possible causes for your symptoms based on my training data. The following are some of the potential causes of hip pain and limited mobility: Osteoarthritis: This is the most common cause of hip pain in older adults. It occurs when the protective cartilage in the joint wears down over time, le…	5	5	5	I am not a doctor, but I can offer some general information about possible causes of hip pain. If you are experiencing pain in your hip joint, particularly in the morning or when walking, it is essential to consult a medical professional for a proper diagnosis and treatment plan. Some possible causes of your hip pain could include: Osteoarthritis: This is a common cause of hip pain in older adult…	5	5	5	diagnosis pain left hip joint walking morning	1. Arthritis 2. Tendinitis 3. Bursitis 4. Hip labral tear 5. Sciatica	4	3	3.5									Again, as an AI language model, I can suggest some potential examinations that a healthcare provider may consider in your case based on my training data. However, the actual examinations recommended may depend on various factors such as your medical history, symptoms, and physical examination findings. Here are some possible examinations that could be considered: X-ray: An X-ray can show changes …	5	5	5	I'm not a doctor, but I can provide some general information about the types of examinations that healthcare professionals might consider for someone experiencing hip pain. It's important to consult with a medical professional to determine the most appropriate tests and examinations for your specific situation. Some possible examinations that could be considered include: Physical examination: You…	5	5	5									As an AI language model, I cannot provide a definitive diagnosis or medical advice. However, I can suggest some potential treatments for hip osteoarthritis that may be recommended by a healthcare professional: Nonsteroidal anti-inflammatory drugs (NSAIDs): These medications can help reduce pain and inflammation in the joint. Physical therapy: A physical therapist can provide exercises to strength…	5	4.5	4.75	I am not a doctor, but I can provide you with general information about possible treatment options for hip osteoarthritis. You should consult with a healthcare professional to discuss your specific situation and receive personalized advice. That said, here are five potential therapies to consider for hip osteoarthritis: Physical Therapy: A physical therapist can help you develop a tailored exerci…	4	4
Thieme	Gynecology	Gynecology	Acute pelvic inflammatory disease (PID)	Frequent	I am a 22 year old woman and have been having severe labor-like pain in my lower right abdomen for the past 3 hours. My last period was only a week ago, but I have a slightly elevated temperature of 37.7 degrees Celcius.	As an AI language model, I cannot provide a diagnosis, but I can suggest possible conditions that may cause the symptoms you mentioned. It is important to seek medical attention as soon as possible to determine the exact cause of your symptoms. Here are five possible conditions that could cause severe abdominal pain and a slightly elevated temperature: Appendicitis: Inflammation of the appendix c…	5	4.5	4.75	I'm not a doctor, but I can try to help you by providing some information. If you're experiencing severe pain, it's important to see a healthcare professional for a proper evaluation and diagnosis. That being said, here are five possible conditions that could be causing your symptoms: Appendicitis: This is an inflammation of the appendix, which is a small pouch-like structure in the lower right a…	5	5	5	diagnosis labor-like pain lower right abdomen elevated temperature	1. Acute appendicitis 2. Ovarian cyst 3. Acute Cholecystitis and Cholelithiasis 4. Peritonitis 5. Ectopic pregnancy	3.5	2.5	3	As a helpful assistant, I'm here to help you identify possible diagnoses based on the information you've provided. Please keep in mind that I'm just an AI and not a medical professional, so it's essential to consult with a doctor for an accurate diagnosis and appropriate treatment. Based on your symptoms, here are five possible diagnoses: 1. Miscarriage: The severe labor-like pain you're experien…	5	5	5	Sorry to hear that you're experiencing severe pain. Based on your symptoms, here are five possible diagnoses that could be causing your discomfort: 1. Appendicitis: This is a medical emergency that occurs when the appendix becomes inflamed and fills with pus. The pain typically starts near the belly button and then moves to the lower right abdomen. Other symptoms include fever, nausea, vomiting, …	5	5	5	As an AI language model, I cannot provide a diagnosis or make medical decisions, but I can suggest some important examinations that a medical professional may consider for your symptoms. It is essential to consult with a healthcare provider who can conduct a thorough physical examination and recommend the appropriate diagnostic tests. Here are five possible examinations that your healthcare provi…	3	5	4	I am not a doctor, but I can provide some general information on what tests or examinations might be considered in a situation like yours. Please consult a healthcare professional for a proper evaluation and personalized advice. Some examinations that could potentially be relevant for your symptoms include: Physical examination: A healthcare provider will likely start with a thorough physical exa…	4	5	4.5	As a helpful assistant, I understand that you are seeking medical advice for your severe abdominal pain. Based on the information you provided, here are five important examinations that your healthcare provider may consider: 1. Pelvic exam: A pelvic exam is a routine examination that checks for any abnormalities in the reproductive organs, including the uterus, ovaries, and cervix. This examinati…	3.5	4.5	4	Based on the symptoms you've described, here are five important examinations that should be considered in your case: 1. Pelvic ultrasound: This is a non-invasive imaging test that uses high-frequency sound waves to create images of the reproductive organs in the pelvis. It can help diagnose conditions such as ovarian cysts, ectopic pregnancy, or pelvic inflammatory disease. 2. Blood tests: Blood …	3	5	4	As an AI language model, I am not qualified to provide a diagnosis or medical advice. However, I can provide some general information about the treatment options for acute pelvic inflammatory disease (PID) that your doctor may recommend. PID is a serious infection of the reproductive organs that requires prompt treatment to prevent complications. The specific treatment plan will depend on the sev…	4.5	4.5	4.5	I am not a doctor, but I can provide you with some general information about the potential treatment options for acute pelvic inflammatory disease (PID). However, you should consult your doctor or another healthcare professional for personalized advice and recommendations. Antibiotics: The primary treatment for PID is antibiotics to target the specific bacteria causing the infection. Your doctor …	5	5
Thieme	Gynecology	Gynecology	Bacterial vaginosis, (vaginal) trichomoniasis	Frequent	I am a 28 year old woman and have been suffering from extremely unpleasant smelling vaginal discharge for about a week. In addition, there is also a burning and itching of the vagina. My boyfriend also has discomfort when urinating.	As an AI language model, I cannot diagnose medical conditions. It is important for you to see a healthcare professional for proper diagnosis and treatment. However, I can provide you with some possible causes of your symptoms based on medical literature: Bacterial vaginosis: This is the most common cause of abnormal vaginal discharge, characterized by a fishy odor, burning, and itching. Bacterial…	5	5	5	I am not a doctor, but I can try to provide you with some information on possible conditions that may cause the symptoms you described. It's important to see a healthcare professional for a proper evaluation and diagnosis. Here are five potential diagnoses to consider, but remember that only a healthcare professional can provide an accurate diagnosis: Bacterial vaginosis (BV): BV is a common vagi…	5	5	5	diagnosis smelling vaginal discharge burn itch vagina	1. Trichomonal vaginitis 2. Bacterial vaginosis 3. Vaginal yeast infection 4. Gonorrhoea or chlamydia 5. Genital herpes	5	5	5									As an AI language model, I cannot diagnose medical conditions. However, here are some common examinations that healthcare professionals may consider when evaluating vaginal discharge: Physical exam: A healthcare professional may perform a physical exam to check for any visible signs of infection or inflammation in the vaginal area. Pelvic exam: A pelvic exam involves an internal examination of th…	4.5	5	4.75	I am not a doctor, but I can provide you with some general information on tests and examinations that may be considered for the symptoms you've described. It's crucial to consult with a healthcare professional for an accurate diagnosis and appropriate testing recommendations. Here are five potential tests and examinations that might be considered: Pelvic examination: A healthcare professional may…	5	5	5									The most appropriate therapies for bacterial vaginosis and trichomoniasis are: Antibiotics: Antibiotics such as metronidazole or tinidazole are commonly prescribed for trichomoniasis and bacterial vaginosis. These medications can be taken orally or as a topical cream or gel. Antifungal medication: Antifungal medications such as clotrimazole, miconazole, or terconazole are used to treat yeast infe…	4	4	4	I'm not a doctor, but I can offer some general information on treatments for bacterial vaginosis and trichomoniasis. It's important to consult with a healthcare professional for personalized advice and treatment. Here are some common therapies for these conditions: Metronidazole: This is an antibiotic often prescribed for both bacterial vaginosis and trichomoniasis. It can be taken orally or appl…	4	4
Thieme	Gynecology	Gynecology	Polycystic ovary syndrome (PCOS)	Less Frequent	I am a 22 year old woman and I am overweight. My last period was about 4 months ago. However, my cycle has always been quite irregular. I also have increasing hair growth on my upper lip and cheeks. I had a laparoscopic appendectomy 2 years earlier, during which a biopsy was taken from the ovary. The findings at that time said: thickened tunica albuginea, hyperplasia of theca interna, thickened c…	Based on the symptoms you've described, the five most likely diagnoses are: Polycystic Ovary Syndrome (PCOS): This is a hormonal disorder that can cause irregular periods, weight gain, and excess hair growth on the face, chest, and abdomen. PCOS is often diagnosed through an ultrasound exam, which can show multiple small cysts on the ovaries. Cushing's syndrome: This is a condition in which the b…	5	4	4.5	I'm not a doctor, but I can try to help you understand some potential causes for your symptoms. It's crucial to consult with a healthcare professional to receive a proper diagnosis and appropriate treatment. Based on the information you've provided, some possible conditions to consider include: Polycystic Ovary Syndrome (PCOS): PCOS is a common hormonal disorder that can cause irregular periods, …	4	4.5	4.25	diagnosis overweight irregular cycle hair growths upper lip cheeks	1. Polycystic ovarian syndrome 2. Hirsutism 3. Ovarian or adrenal tumor 4. Congenital adrenal hyperplasia 5. Cushing syndrome	5	4.5	4.75									Based on the symptoms you've described and the likely diagnoses, here are the five most important examinations that should be considered in your case: Pelvic ultrasound: This test can show any abnormalities in your reproductive organs, such as ovarian cysts or uterine fibroids. It can also help diagnose PCOS by showing multiple small cysts on the ovaries. Hormone tests: Blood tests can check your…	3	4	3.5	I'm not a doctor, but I can provide some suggestions for tests that might be helpful in your case. It's important to consult with a healthcare professional to determine the appropriate examinations for your specific situation. Some possible tests to consider include: Hormone tests: These blood tests can help evaluate levels of hormones such as follicle-stimulating hormone (FSH), luteinizing hormo…	4.5	4.5	4.5									As an AI language model, I cannot provide a diagnosis or treatment recommendations. However, I can provide you with some general information about polycystic ovary syndrome (PCOS) and its treatments. PCOS is a hormonal disorder that affects women of reproductive age. Symptoms can include irregular periods, weight gain, acne, excess hair growth, and infertility. PCOS can be diagnosed based on symp…	4	4.5	4.25	I am not a doctor, but I can offer you some general information about potential treatment options for PCOS. It is essential that you consult with your healthcare professional to determine the best course of action based on your individual situation. Lifestyle modifications: Making changes to your diet and exercise routine can help manage PCOS symptoms. A balanced diet, rich in whole foods, lean p…	4	5
Thieme	Gynecology	Gynecology	Perimenopause	Frequent	I am a 49 year old woman and have hot flashes several times a day. When this happens, you can see a reddening of my skin, which usually starts in the head and neck area and then spreads across my chest and back to my arms. My heart beats faster and I have beads of sweat on my forehead. I can no longer concentrate at work. I have no previous illnesses and my periods are regular, although they are …	Based on your symptoms, the five most likely diagnoses could be: Menopause: Hot flashes and changes in menstrual cycle are common symptoms of menopause, which usually occurs between the ages of 45 and 55. Hyperthyroidism: An overactive thyroid gland can cause hot flashes, sweating, and palpitations. Anxiety: Anxiety disorders can cause physical symptoms, including hot flashes, sweating, and rapid…	4	5	4.5	I'm not a doctor, but I can provide you with some general information about common conditions that could potentially be related to your symptoms. Keep in mind that only a medical professional can provide a definitive diagnosis. Perimenopause: Perimenopause is the period leading up to menopause, which can last for several years. It's characterized by hormonal changes that can lead to hot flashes, …	5	4.5	4.75	diagnosis hot flashes reddening skin increased heart beat sweat concentration late period	1. Menopause 2. Hyperthyroidism 3. Perimenopause	5	4.5	4.75	Based on the symptoms you've described, here are five possible diagnoses that could be contributing to your hot flashes and skin redness: 1. Menopause: Hot flashes are a classic symptom of menopause, which is a natural biological process that occurs in women as they reach a certain age. As estrogen levels decline, the body can experience a range of symptoms, including hot flashes, skin redness, a…	3.5	3.5	3.5	Based on the symptoms you've described, here are five possible diagnoses: 1. Menopause: Hot flashes, night sweats, and changes in menstrual patterns are classic symptoms of menopause. As you are 49 years old, it is likely that you are approaching or have already entered menopause. 2. Perimenopause: Perimenopause is the transition period leading up to menopause, during which hormone levels begin t…	3.5	3.5	3.5	Based on your symptoms, the five most important examinations that should be considered are: Hormone levels: Since hot flashes and menstrual cycle changes are common symptoms of menopause, testing hormone levels, including estrogen, follicle-stimulating hormone (FSH), and luteinizing hormone (LH), can help determine if you are entering menopause. Thyroid function tests: Testing thyroid hormone lev…	4	4.5	4.25	I am not a doctor, but I can provide some general information about potential examinations that could be considered in a situation like yours. It's important to consult with a healthcare professional who can recommend the appropriate tests based on your specific symptoms and medical history. Physical examination: A thorough physical examination can help your healthcare provider evaluate your over…	4.5	5	4.75	Based on the symptoms you've described, here are five important examinations that your healthcare provider may consider: 1. Thyroid function tests: Your provider may order blood tests to measure your thyroid hormone levels, including TSH (thyroid-stimulating hormone), free T4, and free T3. Abnormal levels can indicate an underactive or overactive thyroid gland, which could be contributing to your…	4	4.5	4.25	Based on the symptoms you've described, here are five important examinations that should be considered in your case: 1. Complete Blood Count (CBC): A CBC can help identify if there are any abnormalities in your blood, such as anemia, infection, or inflammation, which may be contributing to your symptoms. 2. Thyroid Function Tests (TFTs): TFTs can help determine if your thyroid gland is functionin…	3	4.5	3.75	As an AI language model, I am not qualified to provide medical advice or diagnosis. It is essential to consult with your doctor or a specialist regarding the best treatment for perimenopausal symptoms, as each case is unique and requires personalized treatment. However, there are several treatments available for perimenopausal symptoms that your doctor may recommend, such as: Hormone Replacement …	4.5	5	4.75	I am not a doctor, but I can provide you with some general information on potential therapies for perimenopausal symptoms. If you are experiencing symptoms like hot flashes that are affecting your daily life, you may want to consider discussing the following therapies with your healthcare provider: Hormone Replacement Therapy (HRT): HRT can help to alleviate symptoms of perimenopause and menopaus…	5	5
Thieme	Gynecology	Gynecology	Endometriosis	Less Frequent	My wife has acute stabbing pain in her right lower abdomen. She has pain almost all the time, e.g. during sexual intercourse, during bowel movements, even two days before she gets her period. When we met, it was not like that. And we don't get pregnant either, even though she stopped taking the pill 2 years ago.	As an AI language model, I must preface that I am not a medical professional and cannot diagnose any medical conditions. It is important that your wife seeks medical attention from a healthcare provider to properly diagnose and treat her symptoms. However, based on the symptoms you have described, here are five potential diagnoses that your wife's healthcare provider may consider: Endometriosis: …	5	5	5	I am not a doctor, but I can try to provide you with some information about possible causes of your wife's pain. You should always consult with a healthcare professional for accurate diagnosis and advice. Based on your description, here are five potential diagnoses to consider: Endometriosis: Endometriosis is a condition where tissue similar to the lining of the uterus grows outside the uterus. I…	5	5	5	diagnosis acute stabbing pain right lower abdomen at sexual intercourse bowel movements not pregnant	1. Pelvic inflammatory disease 2. Endometriosis 3. Ovarian cyst 4. Uterine fibroids 5. Ovulation pain	5	4.5	4.75									As an AI language model, I cannot provide medical advice, diagnosis, or treatment recommendations. However, here are some tests and examinations that a healthcare provider may consider based on the symptoms you have described: Pelvic exam: A pelvic exam may be done to check for any abnormalities in the reproductive organs, such as cysts or infections. Ultrasound: An ultrasound of the pelvis can p…	4	5	4.5	I'm not a doctor, but I can suggest some examinations that might be relevant for your wife's symptoms. You should consult a healthcare professional for a personalized evaluation and recommendations. Here are five potential examinations to consider: Pelvic examination: A physical examination of the pelvic region can help a healthcare provider identify any abnormalities or tenderness that might be …	4	5	4.5									I'm sorry to hear about your wife's condition. Endometriosis is a medical condition where the tissue that normally lines the inside of the uterus grows outside the uterus, causing pain and other symptoms. The most appropriate therapies for endometriosis depend on the severity of the condition and the symptoms. Here are five possible treatments: Pain medications: Nonsteroidal anti-inflammatory dru…	4	3.5	3.75	I'm not a doctor, but I can try to provide you with some general information about possible treatments for endometriosis. It's important to remember that you should consult with a healthcare professional for advice specific to your wife's situation. That being said, some potential treatment options for endometriosis may include: Pain management: Over-the-counter pain relievers such as ibuprofen, …	5	4.5
Thieme	Gynecology	Gynecology	Vulvovaginal candidiasis	Frequent	I am a 25-year-old woman and I have unbearable itching and burning in the vagina and vaginal entrance. In addition, there is increased discharge. This is pretty much the first time.	As an AI language model, I don't have the ability to diagnose medical conditions. However, based on the symptoms you described, some possible causes of vaginal itching, burning and discharge include: Yeast infection: This is a common fungal infection that can cause itching, burning, and a thick, white discharge. Bacterial vaginosis: This is an overgrowth of bacteria in the vagina that can cause a…	5	4.5	4.75	I'm not a doctor, but I can provide some general information on conditions that could potentially cause these symptoms. You should definitely consult with a healthcare professional for a proper evaluation and diagnosis. That being said, some possible causes for the symptoms you described might include: Vaginal yeast infection (Candidiasis): A common cause of itching, burning, and abnormal dischar…	5	4.5	4.75	diagnosis itch burn vagina vaginal entrance increased discharge	1. Bacterial vaginosis 2. Vaginal yeast infection 3. Trichomonal vaginitis 4. Skin condition eczema or psoriasis 5. Sexually transmitted disease	4	5	4.5									As an AI language model, I don't have the ability to diagnose medical conditions. However, based on the symptoms you described, some examinations that may be considered by your healthcare professional include: Physical examination: Your healthcare professional may perform a physical exam of the external and internal genitalia to check for any visible signs of infection or irritation. Pelvic exam:…	4.5	4.5	4.5	I am not a doctor, but I can provide general information on some of the tests or examinations a healthcare professional might consider for the symptoms you described. Remember, it is crucial to consult with a healthcare professional to determine the most appropriate examinations for your specific case. They may consider the following: Pelvic examination: This examination allows the healthcare pro…	4	4.5	4.25									As an AI language model, I cannot provide medical advice or treatment recommendations. However, I can provide you with general information regarding the treatment options for Vulvovaginal candidiasis, which you can discuss with your doctor. Here are five common treatment options for Vulvovaginal candidiasis: Antifungal medication: Antifungal medications such as fluconazole, clotrimazole, miconazo…	3.5	4.5	4	I'm not a doctor, but I can offer some general information about the treatment of vulvovaginal candidiasis (a yeast infection). You should definitely consult with your healthcare provider for personalized advice, but common treatment options may include: Antifungal creams: Over-the-counter antifungal creams containing active ingredients like clotrimazole, miconazole, or tioconazole can be applied…	3.5	5
Thieme	Gynecology	Gynecology	(Advanced stage) Ovarian cancer	Less Frequent	I am a 55-year-old woman and I feel that my clothes no longer fit me at the stomach. It certainly can't be from eating, since I have hardly any appetite lately. I also have constipation all the time, sometimes the stool is dark-blackish. In addition, there is a non-specific feeling of pressure in the lower abdomen, but no pain.	As an AI language model, I must inform you that I am not a licensed medical professional and cannot diagnose medical conditions. It is essential to consult a doctor for proper evaluation and diagnosis. However, based on your symptoms, some potential diagnoses that your doctor may consider include: Constipation and bloating: Constipation can cause bloating and a feeling of pressure in the lower ab…	3	2.5	2.75	I'm not a doctor, but I can offer some general information about what your symptoms might suggest. It's important to consult a healthcare professional for an accurate diagnosis and personalized advice. Based on the symptoms you've described, here are five possible conditions to consider: Irritable Bowel Syndrome (IBS): IBS can cause symptoms like constipation, abdominal discomfort, and changes in…	3	3	3	diagnosis enlarged stomach reduced appetite constipation dark stool pressure abdomen	1. Irritable bowel syndrome 2. Gastroenteritis 3. Stomach cancer 4. Inflammatory bowel disease 5. Bowel cancer	3	3	3									As an AI language model, I cannot provide a specific diagnosis or recommend tests. However, based on the symptoms you described, some tests that your doctor may consider include: Blood tests: Blood tests can check for signs of inflammation, anemia, or other underlying health issues that may be causing your symptoms. Colonoscopy: A colonoscopy is a diagnostic test that allows a doctor to examine t…	4	4	4	I'm not a doctor, but I can provide you with some general information on the types of examinations that might be considered for the symptoms you've described. Remember to consult a healthcare professional for personalized advice and recommendations. Physical examination: A thorough physical examination can help a healthcare professional assess your overall health and identify any obvious abnormal…	4	4.5	4.25									I'm sorry to hear about your diagnosis. The treatment options for ovarian cancer depend on the stage and extent of the cancer, as well as the patient's overall health and preferences. However, some of the most common therapies for advanced stage ovarian cancer include: Surgery: Surgery is often the first treatment option for ovarian cancer, as it can help remove as much of the cancer as possible.…	4	4.5	4.25	I'm not a doctor, but I can provide you with some general information on treatment options for advanced stage ovarian cancer. It's essential to consult with your healthcare team to determine the best course of action for your specific case. Common treatments for advanced stage ovarian cancer may include: Surgery: The primary treatment for ovarian cancer usually involves surgery to remove as much …	4	5
Thieme	Gynecology	Gynecology	Acute Pelvic inflammatory disease (PID)	Frequent	I am a 20 year old female and have been experiencing acute and crampy lower abdominal pain for about 4 hours. I have slightly elevated temperature with 37.8 degrees Celsius. My last period was 5 days ago.	As an AI language model, I cannot provide a diagnosis. However, based on the symptoms you have provided, here are some potential causes of your lower abdominal pain and fever: Pelvic inflammatory disease (PID) - PID is an infection of the female reproductive organs that can cause lower abdominal pain, fever, and other symptoms such as abnormal vaginal discharge or bleeding. It can be caused by a …	5	4.5	4.75	I'm not a doctor, but I can offer some information on what might be causing your symptoms. It's important to consult with a healthcare professional for a proper diagnosis and treatment. That said, here are five possible conditions that could be related to your symptoms: Gastroenteritis: This is inflammation of the stomach and intestines, usually caused by a viral or bacterial infection. Symptoms …	4	4.5	4.25	diagnosis acute crampy lower abdominal pain elevated temperature	1. Appendicitis 2. Pelvic inflammatory disease 3. Diverticulitis 4. Ruptured ectopic pregnancy 5. Ovarian cysts	5	5	5									As an AI language model, I cannot provide a diagnosis or medical advice. However, based on your symptoms, your healthcare provider may consider the following examinations to help diagnose the underlying cause of your abdominal pain and fever: Physical examination: Your healthcare provider will likely perform a physical examination, including a pelvic exam, to check for any abnormalities, tenderne…	4	5	4.5	I'm not a doctor, but I can provide some general information on what examinations might be considered in a situation like yours. It's crucial to consult with a healthcare professional for personalized advice. That being said, here are five examinations that could potentially be relevant: Physical examination: A healthcare provider may perform a thorough physical examination, including palpating y…	4	4.5	4.25									As an AI language model, I cannot provide medical diagnosis or treatment recommendations. However, I can provide general information on the management of acute pelvic inflammatory disease (PID). Acute pelvic inflammatory disease (PID) is a serious infection of the female reproductive organs, which is commonly caused by sexually transmitted infections such as chlamydia and gonorrhea. The managemen…	4	4.5	4.25	I am not a doctor, but I can provide some general information about the possible treatment options for acute pelvic inflammatory disease (PID). Please consult your healthcare professional for personalized advice. Antibiotics: Antibiotics are the mainstay of treatment for PID, and they are usually prescribed to treat the underlying infection. Your doctor may prescribe a combination of antibiotics,…	5	5
Thieme	Gynecology	Gynecology	Endometrial hyperplasia, follicular persistence	Frequent	I am a 46-year-old woman and I have heavy vaginal bleeding. Actually, I have always had my period regularly every 28 days. However, in the last 7 weeks I have not had any bleeding. As a precaution, I took a pregnancy test, but it was negative. This morning I started bleeding, which is much heavier than the normal period.	As an AI language model, I cannot provide a medical diagnosis. It's important to understand that heavy vaginal bleeding can be caused by various conditions, including hormonal imbalances, infections, fibroids, or cancer, among other possibilities. A proper diagnosis can only be made after a thorough examination by a qualified medical professional. Therefore, I would advise you to make an appointm…	2	3	2.5	I am not a doctor, but I can provide you with some general information on potential causes of heavy vaginal bleeding. It's important to consult with a healthcare professional to receive a proper diagnosis and treatment. That said, some possible causes of heavy vaginal bleeding in your case may include: Perimenopause: As you approach your late 40s, hormonal fluctuations associated with perimenopau…	3	4	3.5	diagnosis heavy vaginal bleeding delayed period not pregnant	1. Fibroid or polyp in uterus 2. Cervix or uterus cancer 3. Endometriosis 4. Polycystic ovary syndrome 5. Thyroid disorder	3	2	2.5	I'm so sorry to hear that you're experiencing heavy vaginal bleeding. As a helpful assistant, I'll do my best to provide you with some possible diagnoses based on the information you've provided. Please keep in mind that these are just possibilities and not definitive diagnoses, and it's essential to consult with a healthcare professional for an accurate evaluation and treatment plan. Here are fi…	3	3	3	I'm not a doctor, but I can try to help you understand some possible causes of your symptoms. However, it's essential to consult a healthcare professional for an accurate diagnosis and appropriate treatment. Here are five possible diagnoses that could be considered based on your symptoms: 1. **Uterine fibroids**: These are non-cancerous growths that can develop in the uterus, causing heavy bleedi…	3	3	3	Again, as an AI language model, I cannot provide a medical diagnosis or specific recommendations for testing. However, here are some general tests that your healthcare provider may consider ordering based on your symptoms: Pelvic exam: This exam allows your healthcare provider to check your reproductive organs, such as your uterus, ovaries, and cervix, for any signs of abnormalities or growths. P…	3	5	4	I am not a doctor, but I can offer some general information on the types of examinations that might be considered in cases like yours. It is crucial to consult with a healthcare professional for personalized advice and appropriate tests. Some potential examinations that could be considered include: Physical examination: A healthcare professional may perform a general physical examination and a pe…	5	5	5	As a helpful assistant, I understand that you are seeking information on the most important examinations to consider in your case. Based on the information you provided, here are five examinations that may be relevant and important to discuss with your healthcare provider: 1. Pelvic ultrasound: An ultrasound can help identify any structural abnormalities in the uterus, ovaries, or other pelvic st…	4	4.5	4.25	Based on the symptoms you've described, here are five important examinations that should be considered in your case: 1. **Pelvic ultrasound**: This is a non-invasive imaging test that uses high-frequency sound waves to create images of the uterus, ovaries, and other pelvic structures. A pelvic ultrasound can help identify any abnormalities in the uterus, such as fibroids, polyps, or adenomyosis, …	4	5	4.5	Endometrial hyperplasia is a condition characterized by an abnormal increase in the thickness of the uterine lining. Follicular persistence is a condition where an ovarian follicle that should have ruptured and released an egg persists, leading to hormonal imbalances. Heavy vaginal bleeding can be a symptom of endometrial hyperplasia. The treatment for endometrial hyperplasia with follicular pers…	4	4	4	I am not a doctor, but I can offer some general information about endometrial hyperplasia and potential treatment options. It is important that you consult with your healthcare provider to determine the most appropriate course of action for your specific situation. Here are five potential treatment options for endometrial hyperplasia: Progestin therapy: Progestin is a hormone that counteracts the…	3	4
Thieme	Gynecology	Gynecology	Female stress urinary incontinence	Frequent	I am 35 years old and gave birth to my first child 9 months ago. I have been losing increasingly large amounts of urine for a few weeks. In the beginning, I only lost a drop when I coughed or laughed. Now I lose urine every day, even when climbing stairs or going for a walk. This occurs quite suddenly and is not accompanied by a feeling of urge to urinate. Somehow I also have the feeling that som…	Based on your symptoms, the five most likely diagnoses are: Stress incontinence: This is a common condition where the pelvic floor muscles are weakened, causing leakage of urine during activities that put pressure on the bladder, such as coughing, laughing, or exercise. Pelvic organ prolapse: This occurs when the muscles and tissues supporting the pelvic organs become weak or damaged, causing the…	5	4.5	4.75	I am not a doctor, but based on your description, there are a few conditions that might be related to your symptoms. It is essential that you consult a healthcare professional for a proper evaluation and diagnosis. Here are five possible diagnoses that could be associated with your symptoms: Stress urinary incontinence (SUI): SUI is a common condition in women, especially after childbirth. It occ…	5	4.5	4.75	diagnosis sudden losing urine climbing stairs walking bulging vagina	1. Pelvic organ prolapse 2. Uterine prolapse 3. Bladder prolapse 4. Vaginal prolapse	5	3.5	4.25									Based on your symptoms and possible diagnoses, the five most important examinations that should be considered in your case are: Pelvic exam: This exam will allow your healthcare provider to examine your pelvic organs and muscles, including the vagina, cervix, uterus, bladder, and rectum. They may be able to identify any visible signs of prolapse, such as a bulge or protrusion. Urinalysis: This te…	4	5	4.5	I am not a doctor, but I can provide some general information on the types of examinations that might be considered for someone experiencing symptoms like yours. It's important to consult a healthcare professional for personalized advice and an accurate diagnosis. Here are five potential examinations that could be relevant: Physical examination: A healthcare professional may perform a thorough ph…	4	5	4.5									Female stress urinary incontinence is a common problem, especially after childbirth. The good news is that there are several effective therapies that can help. Here are five options your doctor may consider: Pelvic floor muscle exercises: These exercises involve contracting and relaxing the muscles that support the bladder, urethra, and other pelvic organs. This can help improve bladder control a…	4.5	3.5	4	I'm not a doctor, but I can provide some general information about treatments for stress urinary incontinence that you could discuss with your healthcare provider. Remember that it's important to consult with a medical professional for personalized advice. Some potential treatment options may include: Pelvic floor muscle exercises (Kegels): These exercises help strengthen the muscles that support…	5	5
Thieme	Internal Medicine	Internal Medicine	Coronary artery disease, stable angina pectoris	Frequent	I am a 49-year-old gardener and I have a feeling of pressure behind my sternum that has been occurring at work for a few days. It then lasts for several minutes and after a short break from work (due to pain) it also disappears again.	As an AI language model, I cannot provide a medical diagnosis or medical advice. However, I can suggest that the symptoms you are experiencing could be related to a number of different conditions, some of which may be serious. It's important that you seek medical attention from a qualified healthcare professional as soon as possible to get an accurate diagnosis and proper treatment. Some possible…	5	5	5	I am not a doctor, but I can provide some general information on possible conditions that might be associated with the symptoms you're experiencing. It is important that you consult with a healthcare professional to receive an accurate diagnosis and appropriate treatment. That being said, some potential diagnoses could include: Angina pectoris: This is a type of chest pain caused by reduced blood…	4.5	4.5	4.5	diagnosis pressure behind sternum work	1. Costochondritis 2. Gastroesophageal reflux disease 3. Sternoclavicular arthritis 4. Sternoclavicular joint injury 5. Stenal fracture	2	2	2									As an AI language model, I cannot provide medical advice or recommend specific tests or examinations. However, if you are experiencing chest pressure, it's important that you see a healthcare professional for an evaluation. Your doctor may recommend a number of different tests or examinations based on your individual situation and medical history. Some possible tests and examinations that may be …	4.5	5	4.75	I'm not a doctor, but I can provide you with some general information about tests and examinations that might be relevant in your situation. It's important to consult with a healthcare professional for personalized advice and recommendations. Some potential examinations and tests to consider could include: Electrocardiogram (ECG or EKG): This test measures the electrical activity of your heart an…	4.5	5	4.75									As an AI language model, I cannot provide medical diagnosis or treatment recommendations. Please note that chest pain or pressure can be a sign of a heart attack or other serious cardiac conditions, and it is essential to seek immediate medical attention. However, I can provide general information on therapies that may be used to treat stable angina pectoris, a condition where there is a reductio…	4.5	4.5	4.5	I'm not a doctor, but I can provide you with general information about the potential treatment options for stable angina pectoris. It's important to discuss these with your doctor, as they can provide personalized advice based on your medical history and specific condition. Here are five potential therapies for stable angina pectoris: Lifestyle modifications: Adopting a heart-healthy lifestyle ca…	5	4.5
Thieme	Internal Medicine	Internal Medicine	Lyme disease	Less Frequent	I am a 34 year old woman and for the last 4 days I have had redness of the skin on my lower left leg - just above the ankle. The redness is ring-shaped and has been expanding for the last few days. I just came from a mountain vacation, but otherwise have no problems.	As an AI language model, I am not qualified to provide medical diagnoses or advice. However, based on your description, the symptoms you are experiencing could potentially be indicative of a number of conditions, including but not limited to: Cellulitis: A bacterial skin infection that can cause redness, swelling, and warmth in the affected area. Erythema migrans: A circular rash that can occur a…	5	5	5	I am not a doctor, but I can provide some general information on what you might be experiencing based on the symptoms you've described. It's essential to consult with a healthcare professional for an accurate diagnosis and appropriate treatment. That being said, here are five potential diagnoses for your consideration: Erythema migrans: This is the characteristic rash associated with Lyme disease…	5	5	5	diagnosis red skin lower left leg ring-shaped expanding mountain vacation	1. Ringworm 2. Lyme disease	5	4.5	4.75									As an AI language model, I am not qualified to provide medical advice or diagnose medical conditions. However, if you are experiencing redness of the skin on your lower left leg that is ring-shaped and expanding, you should consider seeking medical attention from a healthcare provider. When you see your healthcare provider, they will be able to perform a physical examination and ask you questions…	5	5	5	I'm not a doctor, but I can provide some general information about examinations that might be considered for the symptoms you've described. It's important to consult with a healthcare professional to determine which examinations are most appropriate for your specific situation. That said, here are five potential examinations to consider: Physical examination: A healthcare professional will likely…	5	5	5									As an AI language model, I cannot provide a diagnosis or medical advice, as that requires a physical examination and access to your medical history. However, I can provide some general information about Lyme disease and its treatments. Lyme disease is caused by the bacterium Borrelia burgdorferi and is transmitted to humans through the bite of infected black-legged ticks. The symptoms of Lyme dis…	4	3	3.5	I am not a doctor, but I can provide you with some general information about Lyme disease treatment. If you have concerns or questions about your health, it's important to consult with a healthcare professional. For early-stage Lyme disease, the most common treatment is antibiotics. Some of the most appropriate therapies may include: Oral antibiotics: These are typically the first line of treatme…	4.5	4.5
Thieme	Internal Medicine	Internal Medicine	Dermatomyositis	Rare	I am a 32 year old woman and have had worsening muscle weakness for 3 months. In particular, getting up from sitting and lying down, climbing stairs and lifting my arms is becoming increasingly difficult. There is no significant muscle pain, but there are recurring pains and swellings of the finger and wrist joints. In addition, I notice increased dandruff on the hands and slightly red swollen ey…	Based on your symptoms, there are several possible diagnoses that come to mind. However, it's important to note that a definitive diagnosis can only be made after a thorough medical evaluation by a qualified healthcare professional. Here are five possible conditions that could be causing your symptoms: Polymyositis: This is a type of inflammatory myopathy that can cause progressive muscle weaknes…	5	5	5	I am not a doctor, but I can provide you with some information on possible conditions that may present with these symptoms. You should consult a healthcare professional for a proper diagnosis and tailored advice. That said, here are five possible conditions that could be associated with your symptoms: Polymyositis: An inflammatory muscle disease causing progressive muscle weakness, particularly i…	5	5	5	diagnosis muscle weakness physical activity pain swelling finger wrist joint dandruff hands red swollen eyelids	1. Dermatomyositis 2. Psoriatic Arthritis 3. Polymyositis	5	5	5	As a helpful assistant, I can provide you with some possible diagnoses based on the symptoms you've described. Please keep in mind that these are just possibilities and a proper diagnosis can only be made by a qualified medical professional after conducting a thorough examination and medical history. Here are five potential diagnoses: 1. Polymyositis: This is a rare autoimmune disorder that affec…	3.5	3.5	3.5	I am not a doctor, but I can help you understand some possible causes of your symptoms. Based on the information you've provided, here are five potential diagnoses that could be causing your symptoms: 1. Rheumatoid Arthritis (RA): RA is an autoimmune disorder that can cause muscle weakness, joint pain, and swelling. The symptoms you mentioned, such as difficulty getting up from sitting and lying …	3	3	3	If you are experiencing worsening muscle weakness and joint pain, it is important to undergo a thorough medical evaluation to determine the underlying cause. Here are five important examinations that your healthcare provider may consider: Physical examination: Your healthcare provider will perform a physical exam to assess your muscle strength, joint range of motion, and skin for rashes or other …	4	5	4.5	I'm not a doctor, but I can provide you with some general information about examinations that might be considered for someone experiencing symptoms like yours. You should consult a healthcare professional to determine which tests are most appropriate for your specific situation. That said, here are five potential examinations that could be considered: Physical examination: A thorough physical exa…	4.5	5	4.75	As a helpful assistant, I can suggest some important examinations that may be relevant in your case, based on the symptoms you've described. Please keep in mind that these are just possibilities and a proper diagnosis can only be made by a qualified medical professional after conducting a thorough examination and medical history. Here are five examinations that may be worth considering: 1. Electr…	3.5	4.5	4	Based on the symptoms you've described, here are five important examinations that should be considered in your case: 1. Complete Blood Count (CBC): A CBC can help identify if there is an underlying inflammatory or infectious condition that may be contributing to your symptoms. It can also help identify if there are any abnormalities in your blood cells, such as anemia or leukopenia, which may be …	3	4.5	3.75	Dermatomyositis is a rare autoimmune disorder that affects muscles and skin. The exact cause of the disease is not known, but it is thought to be related to the abnormal immune response. Here are some of the most appropriate therapies for dermatomyositis: Corticosteroids: This class of medications is the first-line treatment for dermatomyositis. They help reduce inflammation and suppress the immu…	5	5	5	I'm not a doctor, but I can provide some general information on potential therapies for dermatomyositis based on my training data. It's important to consult with a healthcare professional to determine the most appropriate treatments for your specific case. Here are five potential therapies that may be considered for dermatomyositis: Corticosteroids: These medications, such as prednisone, are comm…	5	5
Thieme	Internal Medicine	Internal Medicine	Peripheral artery disease	Frequent	I am a 67-year-old man and have pain in my left calf. They occur from a distance of 150m and disappear when I stop. This has been happening for 6 months. At rest I do not notice anything. I have known arterial hypertension and diabetes mellitus type II. I smoke about a pack a day for almost 50 years.	Based on your symptoms and medical history, here are the five most likely diagnoses: Peripheral artery disease (PAD): The symptoms you describe - pain in the calf that occurs during exercise and disappears at rest - are typical of PAD. PAD occurs when the blood vessels that supply blood to your limbs become narrowed or blocked due to a buildup of plaque, which can cause pain, cramping, and numbne…	4	4.5	4.25	I am not a doctor, but I can offer some information on what could potentially be causing your symptoms. It is essential to consult with a healthcare professional to obtain a proper diagnosis and treatment plan. Here are five potential diagnoses based on the information you provided: Intermittent claudication: This condition is commonly caused by peripheral artery disease (PAD), which is a narrowi…	4	5	4.5	diagnosis pain left calf walking known arterial hypertension diabetes mellitus type II smoking	1. Peripheral artery disease leading to Claudication	5	4.5	4.75									Based on your symptoms and medical history, here are the five most important examinations that should be considered: Ankle-brachial index (ABI) test: This test compares the blood pressure in your ankle to the blood pressure in your arm to check for signs of peripheral artery disease (PAD). Duplex ultrasound: This test uses sound waves to create images of the blood vessels in your leg to check for…	4	4.5	4.25	I am not a doctor, but I can provide some information on the types of examinations that might be considered in your case. Please consult a healthcare professional for personalized advice and recommendations. Ankle-brachial index (ABI): This test compares the blood pressure in your ankle to the blood pressure in your arm, providing a ratio that can help diagnose peripheral artery disease (PAD) and…	4	4.5	4.25									As per your diagnosis of peripheral artery disease (PAD), there are several treatments available that can help alleviate your symptoms and improve your overall health. Here are five of the most common therapies recommended for your condition: Lifestyle modifications: You will need to make some changes in your lifestyle to manage your PAD effectively. Quitting smoking is essential as it can improv…	4	4	4	I'm not a doctor, but I can provide some general information about potential treatments for peripheral artery disease (PAD) Stage IIb. It is essential that you consult with your healthcare provider to determine the most appropriate therapies for your specific case. They may recommend a combination of the following options: Lifestyle changes: The first step in managing PAD is making lifestyle chan…	4.5	5
Thieme	Internal Medicine	Internal Medicine	Diabetes insipidus (both types possible: central ~ = Arginine vasopressin deficiency, nephrogenic ~ = Arginine vasopressin resistence)	Less Frequent	I am a 34-year-old woman and have been experiencing increasing thirst for months. I have to drink large amounts of fluid all the time. That's why I often have to urinate a lot during the day and at night. In addition, I sleep worse and become increasingly nervous.	As an AI language model, I don't have access to your full medical history or the ability to perform a physical exam. It's important to note that there can be many potential causes for your symptoms, and a proper diagnosis requires a thorough evaluation by a medical professional. However, based on the information you provided, here are five possible conditions that may be causing your symptoms: Di…	4	4.5	4.25	I am not a doctor, but there are several conditions that may be associated with your symptoms. It is essential to consult a healthcare professional for proper evaluation and diagnosis. That being said, some possible causes for your symptoms may include: Diabetes mellitus: Increased thirst and frequent urination are common symptoms of diabetes, as the body tries to regulate high blood sugar levels…	4	4.5	4.25	diagnosis increased thirst urinate bad sleep nervous	1. Diabetes 2. Diabetes insipidus 3. Type 2 diabetes	4	4.5	4.25									As an AI language model, I cannot diagnose or order tests. However, based on the symptoms you have described, your healthcare provider may consider the following tests to help identify the cause of your symptoms: Blood glucose test: This test can help diagnose or rule out diabetes as a possible cause of your symptoms. Urinalysis: This test can help evaluate the concentration and contents of your …	3.5	3	3.25	I am not a doctor, but based on your symptoms, there are some tests and examinations that a healthcare professional might consider to help diagnose the cause of your increased thirst and frequent urination. These may include: Blood tests: These can help measure glucose levels, kidney function, and electrolytes, as well as assess thyroid function (TSH, T3, T4) to identify potential causes such as …	4	4.5	4.25									Diabetes insipidus is a condition where your body doesn't produce enough antidiuretic hormone (ADH) or your kidneys are not responding properly to it, leading to excessive urination and thirst. Here are five potential therapies that may help manage your condition: Desmopressin: This medication is a synthetic form of ADH that can help reduce urine output and control thirst. Desmopressin can be adm…	3	4	3.5	I'm not a doctor, but I can provide you with some general information about possible treatments for diabetes insipidus. Remember to always consult with a healthcare professional for personalized advice and recommendations. Here are five potential therapies for diabetes insipidus: Desmopressin: Desmopressin is a synthetic form of vasopressin, a hormone that helps regulate water balance in the body…	4	4.5
Thieme	Internal Medicine	Internal Medicine	Acute diarrhea	Frequent	I am 24 years old, male and have had diarrhea for 4 days: up to 10 bowel movements per day. The stool is watery, discolored and unformed. I do not take any medication nor do I have any other pre-existing conditions.	As an AI language model, I cannot provide a diagnosis, but I can suggest possible causes based on the symptoms you have described. Diarrhea can have several underlying causes, some of the most common include: Gastroenteritis: This is an infection caused by a virus, bacteria or parasite that can lead to diarrhea, vomiting, stomach cramps and fever. Food poisoning: This is caused by consuming conta…	5	5	5	I am not a doctor, but I can provide you with some general information about possible causes for your symptoms. It's important that you consult a healthcare professional for a proper diagnosis and treatment. That said, here are five possible causes for your symptoms: Gastroenteritis: This is inflammation of the stomach and intestines, usually caused by a viral or bacterial infection. Common cause…	5	4	4.5	diagnosis diarrhea watery discolored unformed stool	1. Bacterial infection (E. coli, Clampylobacter, Salmonella, Shigella, C. diff) 2. Viral infection (norovirus, rotavirus) 3. Viral gastroenteritis 4. Parasitic infection 5. Eating foods that upset the digestive system	5	4.5	4.75									As an AI language model, I cannot provide medical advice or recommend specific tests or examinations. However, in general, if you are experiencing persistent diarrhea, it's important to seek medical attention to determine the underlying cause. A healthcare provider may recommend a variety of tests or examinations, which may include: Stool analysis: This is a laboratory test that examines a sample…	3.5	4.5	4	I'm not a doctor, but I can provide you with some general information about tests and examinations that could be considered for diagnosing the cause of diarrhea. It's important that you consult a healthcare professional for a proper diagnosis and treatment. That said, here are five potential tests or examinations that might be suggested: Stool sample: A stool sample may be collected and sent to a…	5	4.5	4.75									As an AI language model, I cannot provide a diagnosis or medical advice. However, I can provide some general information about the management of acute diarrhea. Acute diarrhea is usually caused by a viral or bacterial infection and usually resolves within a few days. In some cases, however, it may persist for longer, and it's important to seek medical attention if you experience severe symptoms o…	4	5	4.5	I'm not a doctor, but I can try to help by providing some general information on managing acute diarrhea. If your symptoms persist or worsen, please consult with a healthcare professional. Oral Rehydration Solution (ORS): Dehydration is a common concern with diarrhea. Drinking an ORS, which contains a balance of electrolytes and glucose, can help replace lost fluids and prevent dehydration. Over-…	4	4.5
Thieme	Internal Medicine	Internal Medicine	Drug-induced agranulocytosis	Less Frequent	My mother is 79 years old, who has had chills, diarrhea, cough and shortness of breath for several hours. She has had a fever for several days, currently around 39.4 degrees Celsius. She regularly takes the tablets Diclofenac, Ramipril and Methotrexate. Because of the fever, she has also been taking daily 3-4 tablets of an antibiotic (cotrimoxazole) from my father's stock for the last few days.	As an AI language model, I am not qualified to provide medical diagnoses. However, based on the symptoms you described, your mother may have an infection, which could be caused by a bacterial or viral agent. Some possible diagnoses may include: Pneumonia: an infection in the lungs that can cause cough, fever, chills, and shortness of breath. COVID-19: a viral infection that can cause similar symp…	2	2	2	I'm not a doctor, but I can try to provide you with some information that may be helpful. If your mother is experiencing these symptoms, it's essential to contact a healthcare professional for a proper evaluation and diagnosis. Here are five possible conditions that might be causing her symptoms: Infection: Her symptoms of fever, chills, diarrhea, cough, and shortness of breath could be indicativ…	3.5	3.5	3.5	diagnosis bad chills diarrhea cough shortness of breath fever	1. Covid-19 2. Flu	2	2	2	As a helpful assistant, I must inform you that I cannot provide a definitive diagnosis without further medical evaluation and testing. However, based on the symptoms you've described, here are five possible diagnoses that could be considered: 1. Pneumonia: The chills, cough, and shortness of breath could be indicative of a lower respiratory infection such as pneumonia. The fever and recent antibi…	4	3.5	3.75	I'm not a doctor, but I can try to help you identify some possible diagnoses based on the symptoms you've described. Keep in mind that this is not a substitute for professional medical advice, and your mother should see a doctor as soon as possible for an accurate diagnosis and appropriate treatment. Here are five possible diagnoses that could be causing your mother's symptoms: 1. Pneumonia: The …	4	3.5	3.75	As an AI language model, I cannot provide medical advice, but based on the symptoms you described, here are some of the examinations that a healthcare provider may consider: Physical examination: A healthcare provider will conduct a physical examination to assess your mother's vital signs such as heart rate, blood pressure, and oxygen saturation. They will also check for signs of infection such a…	3	4.5	3.75	I am not a doctor, but I can provide some general information on possible examinations a healthcare professional might consider in a situation like this. Remember that it's crucial to consult with a healthcare professional for proper evaluation, diagnosis, and treatment. Here are five possible examinations that might be considered: Physical examination: A thorough physical examination by a health…	3	5	4	As a helpful assistant, I must emphasize that only a qualified medical professional can provide an accurate diagnosis and recommend appropriate examinations. However, based on the symptoms you've described, here are five examinations that could be considered: 1. Chest X-ray: A chest X-ray can help identify any inflammation or infection in the lungs, which could be causing the cough and shortness …	3	4.5	3.75	Based on the symptoms you've described, here are five important examinations that should be considered in your case: 1. Complete Blood Count (CBC): A CBC can help identify if there is an infection, inflammation, or anemia, which can be causing your symptoms. It can also provide information about your white blood cell count, which can help determine if there is an infection. 2. Blood Culture: A bl…	3	4.5	3.75	I'm sorry to hear about your mother's health condition. Drug-induced agranulocytosis is a rare but serious side effect of certain medications, which can cause a significant reduction in the number of white blood cells, leading to a weakened immune system. The most appropriate therapies for your mother's case would depend on several factors, including the severity of her symptoms, the underlying c…	3.5	3.5	3.5	I'm not a doctor, but I can try to provide some general information on drug-induced agranulocytosis and potential treatments. It's important to consult with a healthcare professional for proper diagnosis and treatment recommendations tailored to your mother's specific case. Drug-induced agranulocytosis is a condition where the white blood cell count (specifically, neutrophils) decreases significa…	3.5	4
Thieme	Internal Medicine	Internal Medicine	Nodular Goiter with normal hormone production	Frequent	I am a woman of 33 years. My thyroid gland has slowly increased in size over the past few years. I am more and more prone to nervousness and have gained 4 kg of weight in the past 2 years.	Based on your symptoms, here are five possible diagnoses related to your thyroid gland: Goiter: This is a non-cancerous enlargement of the thyroid gland. A goiter can cause weight gain and nervousness, as well as other symptoms such as difficulty swallowing or breathing. Hypothyroidism: This is a condition where your thyroid gland is not producing enough hormones. Symptoms can include weight gain…	5	5	5	I am not a doctor, but I can provide you with some general information. If you are experiencing an enlarged thyroid gland along with nervousness and weight gain, there are a few potential diagnoses that could be considered. However, it is important that you see a healthcare professional for a proper evaluation and diagnosis. Hashimoto's thyroiditis: This is an autoimmune disorder in which the bod…	5	5	5	diagnosis enlarged thyroid gland nervous weight gain	1. Hypothyroidism 2. Hyperthyroidism 3. Graves' disease causing hyperthyroidism 4. Thyroid nodules causing hyperthyroidism	4.5	3	3.75									Based on your symptoms and the possible diagnoses mentioned earlier, here are five examinations that could be considered: Thyroid function tests: These blood tests can determine the levels of thyroid hormones in your bloodstream and help diagnose hypothyroidism, hyperthyroidism, or other thyroid disorders. Thyroid ultrasound: This imaging test uses high-frequency sound waves to produce images of …	5	4	4.5	I am not a doctor, but I can provide you with some general information about the types of examinations that might be considered for someone experiencing an enlarged thyroid gland and symptoms like nervousness and weight gain. It is important to consult with a healthcare professional to determine which tests are appropriate for your specific situation. Physical examination: A healthcare profession…	5	5	5									As an AI language model, I can provide you with general information, but please note that my response is not intended to replace professional medical advice. I highly recommend that you consult with your doctor or an endocrinologist to discuss your specific condition and appropriate treatment options. That being said, here are five possible treatment options for nodular goiter with normal hormone…	3	3.5	3.25	I am not a doctor, but I can provide you with some general information about potential treatment options for nodular goiter. It is important to consult with your healthcare professional to determine the most appropriate course of action for your specific case. Here are five possible therapies for nodular goiter with normal hormone production: Observation and monitoring: If your goiter is not caus…	3	4
Thieme	Internal Medicine	Internal Medicine	Bronchial asthma	Frequent	I am a 23-year-old woman suffering from acute shortness of breath. Since the beginning of April, I have had attacks of shortness of breath, usually accompanied by cough and glassy, viscous sputum. At the same time, I have no fever, night sweats, or weight loss. Apart from hay fever, I have no previous illnesses.	There are several potential causes for acute shortness of breath and cough with sputum production. Based on your symptoms, some possible diagnoses include: Asthma: Shortness of breath, cough, and wheezing are common symptoms of asthma. This chronic condition causes inflammation and narrowing of the airways, which can make it difficult to breathe. If you have a history of allergies or hay fever, y…	4	4.5	4.25	I am not a doctor, but I can try to provide you with some information on possible conditions associated with your symptoms. However, it is important to consult with a healthcare professional for a proper diagnosis and treatment. Here are five potential diagnoses that could be related to your symptoms: Asthma: This is a common chronic respiratory condition that causes inflammation and constriction…	4.5	4.5	4.5	diagnosis acute shortness of breath cough glassy viscous sputum known hay fever	1. COPD 2. Allergic rhinitis 3. Asthma 4. Bronchitis 5. Hypersensitivity pneumonitis	4.5	4.5	4.5									To determine the underlying cause of your symptoms, your doctor may recommend several diagnostic tests. Some of the most important examinations that may be considered in your case include: Pulmonary function tests: This series of tests can help evaluate how well your lungs are functioning. They may include spirometry, which measures how much air you can inhale and exhale, and a diffusion capacity…	5	5	5	I am not a doctor, but I can offer some general information on examinations that may be relevant for your symptoms. It is important to consult with a healthcare professional for a proper assessment and to determine the most appropriate tests for your specific situation. Here are five potential examinations that could be considered: Physical examination: A thorough physical examination by a health…	5	5	5									As an AI language model, I cannot provide a diagnosis or treatment plan. However, I can provide general information about asthma and its treatments. The most appropriate therapies for asthma bronchiale depend on the severity of the condition and individual factors, such as age, medical history, and lifestyle. However, some common treatments for asthma include: Short-acting beta-agonists (SABAs) -…	4	5	4.5	I am not a doctor, but I can provide some general information about therapies that may be considered for asthma management. It's important to discuss any treatment options with your healthcare provider, as they will be able to give you personalized advice based on your specific situation. Some potential therapies for managing asthma include: Inhaled corticosteroids: These medications help reduce …	4	5
Thieme	Internal Medicine	Internal Medicine	Chronic primary adrenal insufficiency	Rare	I am a 34 year old woman and have been fatigued and tired for months. I have also collapsed several times in the past few weeks. Otherwise I have never been ill and I do not take medication regularly. However, since a short time I have brownish hyperpigmentation, which rather does not come from the sun.	As an AI language model, I cannot provide a diagnosis as I am not a medical professional and cannot perform a physical examination or review your medical history. However, based on the symptoms you have described, the following five conditions could be possible explanations and should be discussed with a qualified medical professional: Addison's disease: This is a rare disorder in which the adren…	5	4.5	4.75	I'm not a doctor, but I can provide you with some general information about conditions that may be associated with your symptoms. It's important to see a healthcare professional for a proper diagnosis and treatment. That said, here are five conditions that could potentially be related to the symptoms you've described: Adrenal insufficiency (Addison's disease): This condition occurs when the adren…	5	4.5	4.75	diagnosis fatigue tired collapsed brownish hyperpigmentation	1. Addison disease 2. Vitamin B12 deficiency	5	4	4.5									As an AI language model, I cannot provide medical advice or a specific list of examinations for your individual case. However, based on the symptoms you have described, your doctor may consider the following examinations: Blood tests: A complete blood count (CBC) can determine if you have anemia or an infection, and thyroid function tests can help diagnose hypothyroidism. Adrenal function tests: …	4	4	4	I'm not a doctor, but I can provide you with some general information about the types of tests and examinations that might be relevant for someone experiencing your symptoms. Ultimately, a healthcare professional will determine which tests are necessary based on your specific situation. Here are five examinations that might be considered: Blood tests: Comprehensive blood work can help identify va…	4.5	4.5	4.5									Chronic primary adrenal insufficiency, also known as Addison's disease, is a condition where the adrenal glands do not produce enough hormones. This can lead to a variety of symptoms, including fatigue, weakness, dizziness, and hyperpigmentation. The most appropriate therapies for this condition may include: Hormone replacement therapy: This involves taking medications, such as hydrocortisone, to…	5	5	5	I'm not a doctor, but I can provide some general information on therapies that might be considered for primary adrenal insufficiency. It's important to consult with your healthcare provider to discuss the most appropriate treatment plan for your specific situation. That being said, some common therapies for primary adrenal insufficiency may include: Hormone replacement therapy: The main treatment…	4.5	4.5
Thieme	Internal Medicine	Internal Medicine	Acute colonic diverticulitis	Less Frequent	My father is 78 years old and has been experiencing pain in his left lower abdomen for several days. He also complains of alternating constipation and diarrhea. He also has a fever of 38.7 degrees Celsius.	As an AI language model, I cannot provide a diagnosis. However, I can list some possible causes of the symptoms you described. It is important to note that only a medical professional can accurately diagnose the cause of these symptoms. Here are some possible causes: Diverticulitis: Inflammation of small pockets in the colon, which can cause left lower abdominal pain, fever, and changes in bowel …	4	4	4	I'm not a doctor, but I can offer some possible causes for your father's symptoms. It's important to consult a healthcare professional for a proper evaluation and diagnosis. That said, here are five possible causes for the symptoms you've described: Diverticulitis: Inflammation or infection of small pouches (diverticula) that can form in the walls of the large intestine. Gastroenteritis: Inflamma…	4.5	4.5	4.5	diagnosis pain left lower abdomen alternating constipation diarrhea fever	1. Irritable bowel syndrome 2. Inflammatory bowel disease 3. Coeliac disease 4. Gastroenteritis	2.5	2.5	2.5									As an AI language model, I cannot provide a diagnosis. However, I can suggest some examinations that a medical professional may consider in this case. These tests can help to determine the underlying cause of your father's symptoms. Here are some possible examinations: Complete blood count (CBC): This test measures the number of different types of blood cells, which can provide information about …	4	4.5	4.25	I'm not a doctor, but I can try to provide some general information on the types of examinations that might be considered for your father's symptoms. It's essential to consult a healthcare professional for specific recommendations tailored to his situation. That said, here are five possible examinations that could be relevant: Physical examination: A doctor may assess your father's abdomen for te…	5	5	5									I'm sorry to hear about your father's condition. Acute colonic diverticulitis is a condition where the diverticula in the colon become inflamed or infected. Treatment options for acute colonic diverticulitis can vary depending on the severity of the condition, but some of the most appropriate therapies that may be recommended by your father's doctor include: Antibiotics: The use of antibiotics is…	5	5	5	I am not a doctor, but I can provide you with some general information about the treatment of acute colonic diverticulitis. It is essential to consult with your father's healthcare provider for personalized advice and recommendations based on his specific medical condition. Some common therapies for acute colonic diverticulitis may include: Antibiotics: To treat the infection and inflammation cau…	4.5	4.5
Thieme	Internal Medicine	Internal Medicine	Achalasia	Rare	I am a 36-year-old male and I am having increasing difficulty swallowing. I've had this for a while, both when swallowing solid foods and when drinking. Recently, I have sometimes had to regurgitate food. Nevertheless, I have not lost any weight and I have no other pain.	There are several potential causes for difficulty swallowing, also known as dysphagia. Based on your description, here are five possible diagnoses: Esophageal stricture: This is a narrowing of the esophagus that can be caused by scar tissue, inflammation, or a tumor. It can make it difficult to swallow solid foods and may cause regurgitation. Achalasia: This is a disorder of the esophagus in whic…	5	5	5	I am not a doctor, but I can try to provide you with some information on possible causes for your difficulty swallowing (dysphagia). It's essential to consult a healthcare professional for a proper evaluation and diagnosis. That being said, here are five potential causes for dysphagia: Esophageal stricture: Narrowing of the esophagus can make it difficult to swallow. This can result from inflamma…	5	5	5	diagnosis difficult swallowing reguritate food	1. Distal esophageal spasm 2. Achalasia 3. Esophageal stenosis and strictures 4. GERD 5. Esophageal cancer	5	5	5	As a helpful assistant, I'm glad to hear that you're seeking medical attention for your swallowing difficulties. Based on the information you've provided, here are five possible diagnoses that a healthcare professional might consider: 1. Dysphagia: Dysphagia is a condition where the muscles involved in swallowing don't function properly, leading to difficulty swallowing. It can be caused by a var…	5	5	5	Sorry to hear that you're experiencing difficulty swallowing and regurgitation of food. Based on your symptoms, here are five possible diagnoses that could be causing your symptoms: 1. Dysphagia: Dysphagia is a condition characterized by difficulty swallowing. It can be caused by a variety of factors, including neurological disorders, structural problems in the throat or esophagus, and certain me…	5	5	5	If you're experiencing difficulty swallowing, there are several examinations that your doctor may recommend to help determine the cause. Here are five of the most important: Endoscopy: This is a procedure in which a flexible tube with a camera is passed through the mouth and into the esophagus to examine the lining of the esophagus and stomach. This can help identify any abnormalities, such as in…	5	5	5	I'm not a doctor, but I can provide some general information on examinations that may be considered for evaluating swallowing difficulties. It is essential to consult a healthcare professional to determine which tests are appropriate for your specific situation. Here are five potential examinations: Barium swallow: This test involves swallowing a barium-containing liquid, which coats the esophagu…	5	5	5	As a helpful assistant, I'm glad you're seeking medical attention for your swallowing difficulties. Based on the information you've provided, here are five examinations that your healthcare provider may consider: 1. Fiber-optic endoscopic evaluation of swallowing (FEES): This is a non-invasive procedure that uses a flexible scope to evaluate the swallowing function of the throat and esophagus. Du…	3.5	5	4.25	Based on the symptoms you've described, here are five important examinations that should be considered in your case: 1. Endoscopy: An endoscopy is a procedure where a flexible tube with a camera and light on the end is inserted through the mouth and into the esophagus to visualize the inside of the throat and esophagus. This examination can help diagnose conditions such as esophageal stricture, a…	5	5	5	Achalasia is a rare condition that affects the esophagus and causes difficulty in swallowing. There are several treatment options available for achalasia. Here are five potential therapies that your doctor may consider: Pneumatic dilation: This procedure involves inflating a small balloon in the esophagus to widen the narrow part of the esophagus and improve swallowing. Heller myotomy: This surgi…	4	4.5	4.25	I'm not a doctor, but I can provide you with some general information about achalasia and potential treatment options. It's important to consult with a healthcare professional to determine the most appropriate therapy for your specific situation. Here are five potential treatment options for achalasia: Pneumatic dilation: This is a non-surgical procedure in which a balloon is inserted into the lo…	4.5	4.5
Thieme	Internal Medicine	Internal Medicine	Acute rheumatic fever	Less Frequent	I (17 years old girl) have been suffering from high fever, sweating and joint pain for several days. It all started 10 days ago with a sore throat. In addition, my knee joints, ankles and wrists are swollen and red. I have a fever of 39.5 degrees Celsius and strange spots and nodules on my forearm.	As an AI language model, I cannot diagnose medical conditions or provide medical advice. However, based on the symptoms you have described, it is essential to seek medical attention as soon as possible. These symptoms may be caused by a range of conditions, including infectious and inflammatory diseases that require prompt diagnosis and treatment. I urge you to consult a healthcare provider, who …	3.5	3	3.25	I'm not a doctor, but I can try to help you understand what might be going on. It's important that you reach out to a healthcare professional to get a proper diagnosis and treatment. Based on your symptoms, some possible diagnoses could be: Rheumatic fever: This is a rare but serious inflammatory condition that can develop as a complication of untreated or improperly treated strep throat or scarl…	5	5	5	diagnosis fever sweating joint pain sore throat swollen red knee joints ankles wrists spots nodules forearm	1. Rheumatic fever 2. Adult Still disease 3. Infectious Arthritis 4. Dermatomyositis 5. Reactive arthritis	5	5	5									As an AI language model, I cannot diagnose medical conditions or provide medical advice. However, based on the symptoms you have described, a healthcare provider may consider several examinations to determine the underlying cause of your symptoms. These may include: Complete blood count (CBC) to check for signs of infection or inflammation. Blood culture to identify any bacterial or fungal infect…	3.5	3.5	3.5	I'm not a doctor, but I can suggest some examinations that a healthcare professional might consider based on your symptoms. It's important to consult with a healthcare professional for a proper evaluation and diagnosis. Some possible examinations they might consider include: Blood tests: These can help identify signs of inflammation, infection, or autoimmune diseases. Some specific blood tests th…	5	5	5									As an AI language model, I must emphasize that the information provided in your question is not sufficient for a medical diagnosis or treatment. However, I can provide you with general information about the treatment of acute rheumatic fever based on current medical knowledge. Acute rheumatic fever is an inflammatory condition that can develop after an infection with a certain type of bacteria ca…	5	5	5	I'm not a doctor, but I can provide you with some general information about acute rheumatic fever and its treatments. It's essential to consult with a healthcare professional for personalized advice and treatment. Acute rheumatic fever is an inflammatory disease that can occur as a complication of an untreated or inadequately treated streptococcal infection, such as strep throat. Treatment usuall…	4	4
Thieme	Internal Medicine	Internal Medicine	Crohn disease	Less Frequent	I am a woman of 24 years. I have been having cramping pain in my lower right abdomen for weeks and recurrent non-bloody diarrhea, as well as a decrease in my body weight by 6 kg. I have already had my appendix and tonsils removed. I have no fever, but I have a fistula and swelling on my right knee joint.	As an AI language model, I cannot provide a diagnosis as I am not a licensed medical professional and I cannot examine you in person. However, based on the symptoms you described, the following conditions could be considered in the differential diagnosis: Crohn's disease: a chronic inflammatory bowel disease that can affect any part of the digestive tract, causing abdominal pain, diarrhea, and we…	5	5	5	I am not a doctor, but I can try to give you some general information on what could be causing your symptoms. It is important to consult a healthcare professional for an accurate diagnosis and personalized advice. Based on your symptoms, here are five possible conditions that could be causing your issues: Crohn's disease: An inflammatory bowel disease that can cause abdominal pain, diarrhea, weig…	5	5	5	diagnosis cramping pain lower right abdomen diarrhea weight loss fisula swelling right knee joint	1. Crohn's Disease	5	4.5	4.75									As an AI language model, I cannot provide medical advice, diagnose or recommend specific tests as I am not a licensed medical professional and I cannot examine you in person. However, based on the symptoms you described, your healthcare provider may recommend some of the following examinations to determine the underlying cause: Blood tests: Blood tests can help evaluate inflammation levels, nutri…	4	4	4	I am not a doctor, but I can provide you with some general information on the types of examinations that might be considered for someone presenting with these symptoms. It is essential to consult with a healthcare professional for personalized advice and an accurate diagnosis. Here are five potential examinations that could be considered: Blood tests: A healthcare professional might order blood t…	4.5	4.5	4.5									I'm sorry to hear that you've been experiencing these symptoms. Crohn's disease is a chronic inflammatory condition that can affect any part of the digestive tract, including the small and large intestine. The goal of treatment is to manage symptoms, prevent complications, and improve quality of life. Here are five common therapies for Crohn's disease: Anti-inflammatory drugs: These medications h…	4	4.5	4.25	I am not a doctor, but I can provide general information about Crohn's disease and its management. It's essential to consult with your healthcare professional for personalized advice and recommendations. Common therapies for Crohn's disease may include: Medications: a. Anti-inflammatory drugs (e.g., corticosteroids, aminosalicylates) to help reduce inflammation and alleviate symptoms. b. Immunosu…	5	5
Thieme	Internal Medicine	Internal Medicine	Granulomatosis with polyangiitis	Rare	I am a 40-year-old man and have been physically fatigued for about 6 months. In addition, I have a dry cough and night sweats. In addition, I have been suffering from a chronic cold with frequent nosebleeds and a very crusty nose for 9 months. For about 3 weeks now, I have also been suffering from swelling of the right knee joint, the left wrist and both ankles.	As an AI language model, I cannot provide a medical diagnosis. However, based on the symptoms you have described, there are several potential underlying conditions that could be causing them. Here are five possibilities: Rheumatoid arthritis: Joint pain and swelling in multiple joints, including the wrists and ankles, are common symptoms of this autoimmune disease. Fatigue and night sweats can al…	3	2.5	2.75	I'm not a doctor, but I can try to help you identify some possible conditions to discuss with a healthcare professional. Based on your symptoms, here are five possible diagnoses to consider: Autoimmune disorders: Conditions such as rheumatoid arthritis, lupus, or Sjögren's syndrome can cause joint swelling, fatigue, and other symptoms. These disorders occur when your immune system mistakenly atta…	4.5	4.5	4.5	diagnosis physical fatigue dry cough night sweats chronic cold nosebleeds crusty nose swollen right knee joint left writh ankles	1. Allergies 2. Cancer 3. Sjogren's Syndrome 4. Sarcoidosis 5. Vasculitis	4.5	3	3.75									As an AI language model, I cannot provide a medical diagnosis or prescribe medical treatments. However, based on the symptoms you have described, here are five examinations that may be considered by your healthcare provider: Complete Blood Count (CBC) Test: This test can help evaluate your overall health and detect blood disorders such as leukemia. Chest X-ray: This imaging test can help evaluate…	3.5	3.5	3.5	I'm not a doctor, but I can provide you with some general suggestions for tests and examinations that might be relevant based on your symptoms. It's essential to consult with a healthcare professional who can recommend the appropriate tests for your specific situation. Here are five potential examinations to consider discussing with your doctor: Blood tests: A comprehensive blood panel, including…	4	4	4									Granulomatosis with polyangiitis (GPA), formerly known as Wegener's granulomatosis, is a rare autoimmune disease that causes inflammation of the blood vessels in various organs of the body. The most commonly affected areas include the upper respiratory tract, lungs, and kidneys. The treatment of GPA typically involves a combination of medications aimed at suppressing the immune system and reducin…	4	4	4	I'm not a doctor, but I can try to provide some general information about potential therapies for Granulomatosis with polyangiitis (GPA), which is a rare autoimmune disorder that causes inflammation of blood vessels and can affect multiple organs. It's important that you work closely with your doctor or a specialist, like a rheumatologist, to determine the best course of treatment for your specif…	4	4
Thieme	Neurology	Neurology	Migraine with aura	Frequent	I am a 21 year old woman with headache. If I were to describe it: existing for 5 hours, left-sided, of pulsating character with a moderate nausea. I have headaches more often, however, I have had similar symptoms 2 times a year since I was 17. Before the onset of the headache today I saw 20 minutes of wandering flashes of light. After about 30 minutes that was gone and the pain started. 1 tablet …	Based on the information you provided, here are five possible diagnoses for your symptoms: Migraine headache: A migraine is a type of headache that is typically characterized by a pulsating, one-sided headache with moderate to severe intensity, often accompanied by nausea, vomiting, and sensitivity to light and sound. Visual disturbances, such as flashes of light or blind spots, are also common b…	4.5	4	4.25	I am not a doctor, but based on the information you've provided, I can suggest some possible diagnoses. It's important that you consult a healthcare professional for a proper evaluation and diagnosis. Here are five possible conditions to consider: Migraine: Your description of a left-sided, pulsating headache accompanied by visual disturbances (flashes of light) and nausea suggests that this coul…	4.5	4	4.25	diagnosis headache pulsating moderate nausea wandering flashes of light visual speech disturbance	1. Migraine with aura	5	4.5	4.75									Based on the information provided, here are five important examinations that should be considered: Neurological examination: A neurological examination is a thorough evaluation of the nervous system, which includes assessing your reflexes, muscle strength, coordination, and sensation. It can help identify any abnormalities that may be related to your headache, visual disturbances, or speech diffi…	5	4	4.5	I'm not a doctor, but I can suggest some examinations that a healthcare professional might consider for your case. It's important to consult with a medical professional for personalized advice. Here are five possible examinations: Medical history and physical examination: A thorough medical history and physical examination can help your doctor identify any underlying conditions or risk factors th…	4	4	4									As an AI language model, I cannot provide medical advice or diagnose medical conditions. It is essential to consult with a qualified healthcare professional for a proper diagnosis and treatment plan. However, I can provide you with some general information on potential therapies for migraine with aura that your healthcare professional may recommend. Treatment for migraine with aura usually includ…	4.5	4.5	4.5	I am not a doctor, but I can provide you with some general information about possible migraine treatments. It's important to consult with your healthcare professional to determine the best course of action for your specific situation. Here are five potential therapies for migraines with aura: Medications for acute attacks: There are medications specifically designed to treat migraines, such as tr…	5	5
Thieme	Neurology	Neurology	Alzheimer disease	Frequent	My 69-year-old husband has had memory problems for about 1 year. He has increasing difficulty in retaining new information for more than a few minutes, while he remembers things from earlier times well. Thus, he often correctly recounts his school days. On the other hand, 6 months earlier he did not find his car again after a shopping trip in the city center and had to ask the police to search fo…	Based on the information provided, here are five possible diagnoses that may explain your husband's memory problems: Alzheimer's Disease: Alzheimer's disease is a type of dementia that affects memory, thinking, and behavior. It is a progressive disease that gets worse over time, and it is more common in older adults. Vascular Dementia: Vascular dementia is a type of dementia that occurs when ther…	5	4	4.5	I am not a doctor, but I can offer some general information on conditions that may be associated with memory problems in older adults. It's important to consult with a healthcare professional for a proper evaluation and diagnosis. That being said, here are five possible diagnoses to consider: Mild Cognitive Impairment (MCI): MCI is a condition in which an individual experiences noticeable cogniti…	5	4	4.5	diagnosis memory problem new information not recognizing	1. Alzheimer's disease 2. Dementia 3. Mild cognitive impairment 4. Vitamin B12 deficiency 5. No disease – normal aging	5	4	4.5									Based on the symptoms you have described, here are five important examinations that may be considered to help diagnose your husband's condition: Cognitive and memory tests: A cognitive and memory test is a series of assessments that evaluate memory, attention, language, problem-solving, and other cognitive skills. These tests can help determine the severity of your husband's memory problems and w…	5	5	5	I'm not a doctor, but I can provide some general information on examinations that may be considered for someone experiencing memory problems. It's important to consult with a healthcare professional to determine which tests are appropriate for your husband's specific situation. Here are five potential examinations that could be considered: Physical examination and medical history: A thorough phys…	5	5	5									I'm sorry to hear about your husband's memory problems and his diagnosis of Alzheimer's disease. While there is no cure for Alzheimer's disease, there are several therapies and treatments available that may help slow down the progression of the disease and improve the quality of life for your husband. Here are five therapies that may be appropriate for him: Medications: There are several medicati…	5	5	5	I'm not a doctor, but I can provide some general suggestions based on common treatments for Alzheimer's disease. It is important that you consult with your husband's healthcare provider to determine the most appropriate therapies for his specific case. That being said, here are five potential treatment options that may be considered for someone diagnosed with Alzheimer's disease: Medication: Ther…	5	5
Thieme	Neurology	Neurology	Vascular dementia, vascular cognitive impairment	Less Frequent	My husband is 65 years old and has been suffering increasingly from memory loss for half a year. In addition, he is often sleepy during the day, can rarely concentrate and he has little desire for his hobbies. 3 years ago he had a slight stroke, but the symptoms are gone except for slight walking problems. It could now be another stroke.	As an AI language model, I cannot provide a medical diagnosis, and only a licensed medical professional can do so after a thorough examination of your husband's medical history, symptoms, and test results. However, based on the symptoms you have mentioned, here are five potential conditions that could be causing your husband's symptoms: Vascular dementia: This is a type of dementia caused by redu…	5	5	5	I am not a doctor, but I can try to provide some information on potential causes of your husband's symptoms. It's important to consult with a healthcare professional for a proper evaluation and diagnosis. That being said, here are five possible conditions to consider: Alzheimer's disease or other dementias: Memory loss, difficulty concentrating, and changes in behavior are common symptoms of Alzh…	5	5	5	diagnosis memory loss sleepy concentration no desire hobbies previous slight stroke walking problem	1. no new disease – consequence of stroke 2. Dementia 3. Mild cognitive impairment 4. Lewy body dementia 5. Alzheimer's disease	4	3.5	3.75									There are several examinations that could be considered to help determine the cause of your husband's symptoms. Here are five potential tests that a medical professional might suggest: Neurological exam: A neurological exam assesses the function of the nervous system, including the brain, spinal cord, and nerves. It can help identify any abnormalities that may be causing your husband's symptoms. …	5	5	5	I am not a doctor, but I can offer some suggestions for tests that might be considered in your husband's case. It's important to consult with a healthcare professional to determine the most appropriate examinations based on his specific situation. Here are five potential tests that may be relevant: Neurological examination: A comprehensive neurological exam can help evaluate your husband's cognit…	5	5	5									I'm sorry to hear about your husband's condition. Vascular dementia is a type of dementia caused by reduced blood flow to the brain, which can result from a stroke or other conditions that damage blood vessels in the brain. The most appropriate therapies for vascular dementia may include: Medications: Depending on the severity and cause of your husband's vascular dementia, his doctor may prescrib…	3.5	3.5	3.5	I'm not a doctor, but I can provide some general information on therapies often used for vascular dementia and vascular cognitive impairment. It's important to consult with a healthcare professional to determine the most appropriate treatments for your husband's specific situation. Some common therapies include: Medication management: Medications may be prescribed to address underlying conditions…	4	4
Thieme	Neurology	Neurology	Huntington disease	Rare	My brother is a 44-year-old engineer and has been suffering from increasing movement abnormalities for 3 years. For example, there are always spontaneous movements in all 4 extremities, especially hands and feet. Sometimes there are also twitches in his face. My brother is also becoming increasingly depressed, but this could also be due to his unemployment. His marriage also broke up a year ago. …	Based on the symptoms you have described, the most likely diagnoses for your brother are: Huntington's disease: This is a genetic disorder that causes involuntary movements, cognitive decline, and behavioral changes. It usually begins between the ages of 30 and 50. Wilson's disease: This is a rare genetic disorder that causes copper to build up in the body, leading to neurological symptoms such a…	4.5	4.5	4.5	I am not a doctor, but I can suggest some possibilities for you to consider and discuss with a healthcare professional. Based on the symptoms you've described, some potential diagnoses might include: Essential Tremor: This is a neurological disorder that causes involuntary shaking or trembling, typically in the hands but can also affect other parts of the body. Essential tremor often worsens with…	3.5	4	3.75	diagnosis movement abnormalities spontaneous movement extremities twitches face depression alcohol irritability blurred speech	1. Chorea 2. Huntington's disease 3. Myoclonus 4. paroxysmal kinesigenic dyskinesia 5. Dystonia	5	4.5	4.75									There are several examinations that can help in the diagnosis of movement disorders. Here are the five most important ones that should be considered in your brother's case: Neurological examination: A neurologist will perform a thorough physical and neurological examination to evaluate your brother's motor function, coordination, reflexes, and sensation. MRI or CT scan of the brain: Imaging tests…	3.5	4.5	4	I am not a doctor, but I can suggest some examinations that a healthcare professional might consider based on the symptoms you've described. It's important to consult with a medical professional who can determine which tests are necessary and appropriate for your brother's specific case. Some potential examinations may include: Neurological Examination: A thorough neurological examination can hel…	4	4	4									I'm sorry to hear about your brother's diagnosis. Huntington's disease is a neurodegenerative disorder that affects movement, cognition, and behavior. There is no cure for Huntington's disease, but various treatments can help alleviate symptoms and improve quality of life. Here are five therapies that may be appropriate for your brother: Medications: Certain medications can help manage some of th…	5	5	5	I'm not a doctor, but I can provide some general information about potential therapies for Huntington's disease. It's essential for your brother to consult with a healthcare professional to determine the best course of action for his specific case. However, here are five potential therapies that might be recommended for someone with Huntington's disease: Medications for movement symptoms: Tetrabe…	4.5	4.5
Thieme	Neurology	Neurology	Myotonic dystrophy Type 2 (DM2), formerly proximal myotonic myopathy (PROMM)	Rare	I am a 37 year old woman and have had slightly increasing weakness in my shoulder and gluteal muscles for 10 years. I have also been suffering from muscle soreness for 5 years. In addition, my muscles are stiff especially in the winter months. However, except for these muscle problems, I am healthy. My close relatives do not have these problems.	Based on the information provided, the five most likely diagnoses are: Polymyalgia rheumatica (PMR): PMR is a common inflammatory condition that causes muscle pain, stiffness, and weakness, especially in the shoulder and hip muscles. It typically affects people over 50, but can occur in younger individuals. Women are more commonly affected than men. Fibromyalgia: Fibromyalgia is a chronic disorde…	3	3	3	I am not a doctor, but I can try to provide you with some information on possible causes for your symptoms. It's important to speak with a healthcare professional for a proper evaluation and diagnosis. That being said, here are five possible diagnoses to consider: Polymyositis: This is an inflammatory muscle disease that causes muscle weakness and soreness, typically affecting the muscles closest…	2.5	2.5	2.5	diagnosis weakness shoulder gluteal muscles muscle soreness stiff winter	1. no disease – lifestyle 2. Ankylosing spondylitis 3. Axillary Nerve Injury 4. Polymyalgia rheumatica	1.5	1.5	1.5									Based on your symptoms, the five most important examinations that should be considered include: Blood tests: A complete blood count (CBC), erythrocyte sedimentation rate (ESR), and C-reactive protein (CRP) test can help evaluate for inflammation, infection, or other systemic conditions. Thyroid function tests: These tests measure the levels of thyroid hormones in your blood and can help diagnose …	4	4	4	I am not a doctor, but I can provide some general information on the types of examinations that may be considered for someone experiencing your symptoms. Remember to consult with a healthcare professional for a personalized evaluation and recommendations. Here are five potential examinations: Physical examination: A thorough physical examination by a healthcare professional can help identify any …	4	4	4									Proximal myotonic myopathy (PROMM), also known as myotonic dystrophy type 2, is a genetic disorder that affects the muscles. The symptoms typically begin in adulthood and progress slowly over time. There is no cure for PROMM, but there are several treatments that can help manage the symptoms. Here are five possible therapies that may be appropriate for your case: Physical therapy: Physical therap…	2	3	2.5	I am not a doctor, but I can provide you with some general information about potential treatment options for proximal myotonic myopathy (PROMM), which is now more commonly known as myotonic dystrophy type 2 (DM2). It is crucial that you consult with a healthcare professional for personalized advice on your specific case. Physical therapy: A physical therapist can design an exercise program tailor…	3.5	3.5
Thieme	Neurology	Neurology	Cluster headache	Less Frequent	I am a 34 year old male and have been having unilateral pain behind my right eye every night for weeks. This one wakes me up almost always at the same time, around 1:00 am. It feels like a knife behind the eye, so severe that the eye is watery and all red. When I get up and walking around in my appartment, it is better after about 1 hour. Eye and ENT doctors have not found anything. My dentist ha…	Based on your symptoms, there are a few potential diagnoses that could be causing your unilateral pain behind your right eye. Here are five possible conditions that you may want to discuss with your healthcare provider: Cluster headaches: These headaches typically cause severe, excruciating pain around one eye that can last for weeks or months. They often occur at the same time each day or night,…	4.5	4.5	4.5	I am not a doctor, but I can offer some general information about possible causes of your symptoms. It is important to consult with a healthcare professional for a proper diagnosis and personalized advice. That said, here are five potential diagnoses to consider: Cluster headaches: These are intense, severe headaches that can cause pain behind or around one eye, often occurring at the same time e…	4.5	4.5	4.5	diagnosis pain right eye night watery red smoking high blood pressure	1. Hypertensive retinopathy 2. Migraine or tension headache 3. Optic neuropathy 4. Diabetes, specifically diabetic retinopathy 5. Arthritis	1.5	2	1.75									Based on your symptoms, there are a few important examinations that your healthcare provider may consider in order to help diagnose the cause of your pain behind the right eye. Here are five potential examinations: Eye exam: An ophthalmologist or optometrist can examine your eyes to check for any issues that may be causing the pain or redness, such as glaucoma or other eye conditions. Neurologica…	4	4	4	I'm not a doctor, but I can provide some general information about exams that might be considered for someone experiencing the symptoms you've described. It is important to consult with a healthcare professional for personalized advice and recommendations. Here are five possible examinations that could be considered: Neurological exam: A healthcare provider may perform a neurological exam to asse…	4.5	4.5	4.5									I'm sorry to hear about your symptoms. Based on the description you have provided, it does sound like you may be experiencing cluster headaches, which are a type of headache that can cause intense pain around one eye. Here are five potential therapies that may be appropriate for your situation: Oxygen therapy: This involves breathing in pure oxygen through a mask for about 15 to 20 minutes. It ca…	4.5	4.5	4.5	I'm not a doctor, but I can provide you with some general information about cluster headaches and potential treatment options. It's important to consult with a healthcare professional for personalized advice. Oxygen therapy: Breathing pure oxygen through a mask for a short period of time (usually 15-20 minutes) can help alleviate cluster headache pain. This is considered one of the first-line tre…	3.5	3.5
Thieme	Neurology	Neurology	Polymositis	Rare	I am a 55-year-old saleswoman and have been suffering from muscle pain for 8 weeks. In addition, I have had increasing weakness in my extremities for 2 weeks. I also find it increasingly difficult to swallow. Lately I have also had joint pains, but they are better now. I have always been healthy and do not take any medication. I also drink alcohol very responsibly, but smoke about 30 cigarettes a…	Based on your symptoms, there are several potential diagnoses that could be considered. Here are five possibilities: Polymyalgia Rheumatica: This is a condition that causes muscle pain and stiffness, particularly in the shoulders, neck, and hips. It can also cause joint pain and stiffness, and in some cases, difficulty swallowing. Polymyalgia Rheumatica is more common in women over 50 and can be …	2.5	2.5	2.5	I am not a doctor, but I can try to offer some general information about possible causes for your symptoms. It is important to consult a healthcare professional for a proper evaluation and diagnosis. Myasthenia gravis: This is an autoimmune disorder that affects the communication between nerves and muscles, leading to muscle weakness. Difficulty swallowing and weakness in extremities are common s…	4.5	4.5	4.5	diagnosis muscle pain weakness extremities difficulty swallow previous joint pains smoking	1. Myotonic dystrophy 2. Polymyositis 3. Necrotizing myopathy 4. Overlap myositis 5. Inclusion body myositis	5	5	5									Based on your symptoms, here are five examinations that may be considered by your doctor: Blood tests: These may include a complete blood count (CBC), sedimentation rate (ESR), C-reactive protein (CRP), and creatine kinase (CK) levels to assess for inflammation and muscle damage. Electromyography (EMG): This is a diagnostic test that evaluates the health of your muscles and the nerves that contro…	4.5	4.5	4.5	I am not a doctor, but I can try to offer some general information about possible examinations that could be relevant for your symptoms. It is important to consult a healthcare professional for a proper evaluation and personalized recommendations. Physical examination: A thorough physical examination by a healthcare professional can help identify signs of muscle weakness, muscle atrophy, or other…	4.5	4.5	4.5									Polymyositis is a rare autoimmune disease that affects the muscles, causing muscle weakness and fatigue. The exact cause of polymyositis is unknown, but it is thought to be related to problems with the immune system. There is no cure for polymyositis, but treatment can help manage the symptoms and slow down the progression of the disease. Here are some of the most appropriate therapies that could…	4	4	4	I'm not a doctor, but I can provide you with some general information on potential treatments for polymyositis, which you can discuss with your healthcare provider to determine the best course of action for your specific situation. Polymyositis is an inflammatory muscle disease that causes muscle weakness and sometimes difficulty swallowing. Treatment usually aims to control inflammation and impr…	4	4
Thieme	Neurology	Neurology	Third cranial nerve (oculomotor nerve) palsy	Rare	I am a 45-year-old woman and have been seeing double vision for a few days. Although only slight and are not always present, but still disturbing. Especially when driving a car. Then I usually just close my eyes. I also keep noticing a feeling of pressure behind my left eye.	As an AI language model, I must emphasize that I am not a medical professional, and I cannot diagnose medical conditions. However, based on your symptoms, here are five possible causes that could be responsible for your condition, according to medical literature: Myasthenia gravis: This is a rare autoimmune disorder that causes muscle weakness, including the muscles that control eye movement, lea…	3	2	2.5	I am not a doctor, but I can provide you with some information about possible causes of your symptoms. It is important to consult a healthcare professional for a proper evaluation and diagnosis. Based on your symptoms, here are five potential diagnoses to consider: Binocular diplopia: This is a type of double vision that occurs when the eyes are misaligned, and it can be caused by various factors…	3.5	4	3.75	diagnosis double vision pressure left eye	1. Cataract 2. Myasthenia gravis 2. Graves' disease 4. Guillain-Barre syndrome 5. Diabetes	2	2.5	2.25									Again, as an AI language model, I must emphasize that I am not a medical professional, and any medical decisions should be made in consultation with a qualified healthcare provider. However, here are five examinations that a healthcare provider may consider based on your reported symptoms: Comprehensive eye exam: An eye exam may reveal any underlying issues with the muscles, nerves, or structures…	5	4.5	4.75	I am not a doctor, but I can provide you with some information about examinations that might be considered in a case like yours. It's important to consult with a healthcare professional to determine the appropriate tests for your specific situation. Here are five possible examinations that might be considered: Comprehensive eye examination: A thorough eye exam by an optometrist or ophthalmologist…	3.5	3	3.25									As an AI language model, I can provide you with information on treatment options for third cranial nerve palsy (oculomotor nerve palsy), but please note that I am not a medical professional, and it is important to consult with your doctor for individualized advice. The appropriate therapies for third cranial nerve palsy depend on the underlying cause of the condition, which can include trauma, in…	4.5	4.5	4.5	I am not a doctor, but I can provide you with some general information about third cranial nerve palsy and potential treatment options. You should consult a healthcare professional for personalized advice tailored to your specific situation. Third cranial nerve (oculomotor nerve) palsy can be caused by various underlying factors, such as aneurysms, tumors, inflammation, head injury, or nerve comp…	3	3
Thieme	Neurology	Neurology	Glioblastoma	Less Frequent	My 56-year-old wife had an epileptic seizure for the first time. Her hand twitched involuntarily, then the whole right arm shook. This happened while she was fully conscious. Somehow she has also changed a bit in the last weeks. She has been complaining of constant headaches for about 1 month, which she fights with many painkillers. Maybe the pills are to blame that she behaves so strangely. Some…	As an AI language model, I cannot provide a diagnosis or medical advice. It is important for your wife to seek immediate medical attention from a qualified healthcare professional who can perform a thorough examination and diagnostic tests to determine the cause of her symptoms. Seizures and changes in behavior can be caused by a wide range of factors, including but not limited to epilepsy, strok…	3.5	4.5	4	I am not a doctor, but I can offer some suggestions based on your description. It's important to consult with a healthcare professional for a proper evaluation and diagnosis. That being said, some possible explanations for your wife's symptoms might include: Epilepsy: Epilepsy is a neurological disorder characterized by recurrent seizures. Although it's less common for epilepsy to develop later i…	5	4.5	4.75	diagnosis epileptic seizure hand arm conscious consistant headaches changed behavior slow movement	1. Epilepsy	2	2	2									As an AI language model, I cannot provide a definitive answer without a complete medical history and physical examination of your wife. However, based on the symptoms you have described, here are five possible tests or examinations that your healthcare provider may consider: Neurological examination: This is a thorough evaluation of your wife's nervous system, which may help identify any signs of…	5	5	5	I am not a doctor, but based on your description, a healthcare professional might consider the following examinations to help diagnose your wife's condition: Neurological examination: A neurological exam evaluates the function of the nervous system, including muscle strength, reflexes, coordination, and sensation. This exam can help identify any abnormalities in the nervous system that may be con…	5	5	5									I'm sorry to hear about your wife's condition. Glioblastoma is a type of brain tumor that is difficult to treat, and the prognosis can be poor. However, there are several treatment options available that can help manage the symptoms and slow the progression of the disease. Here are five possible treatment options for glioblastoma: Surgery: Depending on the location and size of the tumor, surgery …	4	4	4	I'm not a doctor, but I can provide you with some general information about glioblastoma and potential treatment options. It's important to discuss these options with your wife's healthcare team to determine the most appropriate course of action for her specific case. Glioblastoma is an aggressive type of brain tumor that can cause various symptoms, including seizures, headaches, and changes in b…	4.5	4.5
Thieme	Neurology	Neurology	Giant cell arteritis/temporal arteritis, Horton disease	Less Frequent	I am 73 years old and female. I have had headaches for about 4 weeks. Since yesterday, however, I have had visual disturbances for the first time. Maybe the visual disturbances are side effects of the tablets.	As an AI language model, I must emphasize that I am not a medical professional and cannot provide a diagnosis or medical advice. However, based on the information you have provided, here are five possible conditions that could cause headaches and visual disturbances: Migraines: Migraines can cause severe headaches, often accompanied by visual disturbances such as flashes of light, blind spots, or…	3.5	2	2.75	I am not a doctor, but I can attempt to provide some general information on potential causes of your symptoms. However, it is important to consult a healthcare professional for an accurate diagnosis and appropriate treatment. Migraine: Migraines are a common cause of headaches and can be accompanied by visual disturbances, known as an "aura." Medications may sometimes trigger migraines or worsen …	5	4.5	4.75	diagnosis headache visual disturbance	1. Migraine 2. Retinal migraine 3. Visual migraine 4. Ocular migraine	3.5	2.5	3	As a helpful assistant, I'm here to help you identify potential diagnoses based on the information you've provided. Please keep in mind that I'm just an AI and not a medical professional, so it's important to consult with a doctor for an accurate diagnosis and treatment plan. Based on your symptoms, here are five possible diagnoses to consider: 1. Migraine: Migraines are a common cause of headach…	3	2	2.5	I'm not a doctor, but I can try to help you understand possible causes of your symptoms. Based on the information you've provided, here are five possible diagnoses that could be causing your headaches and visual disturbances: 1. Migraine: Migraines can cause headaches, visual disturbances, and other symptoms. It's possible that your headaches have evolved into migraines, especially if you've noti…	3	2	2.5	As an AI language model, I cannot provide specific medical advice. However, in general, here are five examinations that a healthcare professional might consider based on the symptoms you have described: Neurological exam: A neurological exam can help evaluate the function of your nervous system, including assessing your vision, reflexes, strength, and coordination. Eye exam: An eye exam can help …	4	4	4	I'm not a doctor, but I can suggest some general examinations that a healthcare professional might consider for someone experiencing headaches and visual disturbances. It's crucial to consult with a healthcare professional for personalized advice and an accurate diagnosis. Medical history and physical examination: A thorough medical history and physical examination can help your healthcare provid…	4.5	5	4.75	As a helpful assistant, I understand that you are seeking medical advice for your recent headaches and visual disturbances. Based on the information you have provided, here are five important examinations that your doctor may consider: 1. Magnetic Resonance Imaging (MRI): An MRI can help identify any structural abnormalities in the brain, such as tumors, cysts, or inflammation, which could be cau…	4	4	4	I'm not a doctor, but I can suggest some common examinations that may be relevant to your case. However, it's essential to consult with your healthcare provider to determine the most appropriate tests and evaluations for your specific situation. Here are five possible examinations to consider: 1. Complete Blood Count (CBC): A CBC can help identify if you have an underlying infection, inflammation…	3	3	3	As an AI language model, I cannot provide specific medical advice, but I can give you general information based on current medical knowledge. Giant cell arteritis or temporal arteritis is a condition that can cause headaches, visual disturbances, and other symptoms. It is caused by inflammation of the blood vessels, which can lead to a decreased blood supply to the eyes and other parts of the bod…	4	4	4	I'm not a doctor, but I can try to provide some general information about giant cell arteritis (GCA) and potential treatments. Please consult a healthcare professional for personalized advice. Corticosteroids: These medications, such as prednisone, are often the first line of treatment for GCA. They help to reduce inflammation and relieve symptoms quickly. Your doctor will likely prescribe a high…	5	5
Thieme	Neurology	Neurology	Neuromyelitis optica (spectrum disorders)	Rare	I am a 37 year old woman and have had a mild gait disorder for a few days. However, I also have problems with urination. And when I have to, I have to significantly more urgently. I have also missed a few drops in the past.	As an AI language model, I cannot provide a diagnosis, but I can give you a list of possible conditions that could be causing your symptoms. It's important to consult a healthcare professional for an accurate diagnosis and appropriate treatment. Here are five possible conditions that could be causing your symptoms: Urinary tract infection (UTI): A UTI is a common infection that can affect any par…	3	2.5	2.75	I'm not a doctor, but I can try to provide you with some information on possible conditions based on your symptoms. However, you should definitely consult a healthcare professional for a proper diagnosis and personalized advice. That being said, here are five potential diagnoses that might be related to your symptoms: Multiple sclerosis (MS): This is a neurological disorder that can cause a wide …	3.5	3	3.25	diagnosis gait disorder problem urination urgent	1. NPH 2. Adrenomyeloneuropathy 3. Normal pressure hydrocephalus 4. Demyelinating disorder 5. Transverse myelitis	4	2.5	3.25									As an AI language model, I cannot provide a medical diagnosis or suggest specific tests or examinations, but I can suggest some general examinations and tests that your healthcare provider may consider based on your symptoms. Your healthcare provider will be the best resource for determining which examinations and tests are necessary. Here are five possible examinations and tests that may be cons…	3.5	3.5	3.5	I'm not a doctor, but I can provide you with some general information on the types of examinations that might be considered for someone experiencing your symptoms. Remember to consult with a healthcare professional for personalized advice and guidance. Here are five potential examinations: Neurological examination: A neurological exam can help assess your muscle strength, coordination, reflexes, …	4	4	4									As an AI language model, I am not qualified to diagnose or prescribe treatments for medical conditions. However, I can provide some general information about Neuromyelitis optica (NMO) and potential treatment options. NMO is a rare autoimmune disorder that affects the optic nerves and spinal cord. It is characterized by recurrent episodes of inflammation and damage to these areas, which can lead …	5	5	5	I'm not a doctor, but I can provide you with some general information on therapies for Neuromyelitis Optica Spectrum Disorders (NMOSD). It's essential that you consult with your healthcare provider to determine the most appropriate treatment plan for your specific case. Here are five possible therapies that may be considered for NMOSD: Acute attack treatment: During an acute relapse, high-dose in…	5	5
Thieme	Pediatrics	Pediatrics	Bacterial meningitis	Less Frequent	My 6-year-old son suddenly developed a fever of 39 to 40 degrees yesterday, which cannot be lowered by calf compresses and paracetamol. In addition, he has severe headaches and neck pain and has already vomited several times.	As an AI language model, I cannot provide a definitive medical diagnosis or medical advice. However, based on the symptoms you have described, some possible conditions that may cause such symptoms in a 6-year-old child include: Meningitis: This is an infection of the membranes surrounding the brain and spinal cord that can cause fever, headache, neck pain, and vomiting. Influenza: Influenza or fl…	4.5	4.5	4.5	I'm not a doctor, but I can try to provide you with some general information. If your son is experiencing these symptoms, it's important to consult a healthcare professional as soon as possible. They can provide a proper diagnosis and recommend appropriate treatment. Based on the symptoms you described, some potential causes could include: Meningitis: A potentially life-threatening infection of t…	5	5	5	child diagnosis fever headache neck pain vomit	1. Meningitis 2. Tonsil inflammation 3. Swollen lymph node	5	4	4.5	As a helpful assistant, I understand your concern about your son's sudden fever and symptoms. Based on the information provided, here are five possible diagnoses that could be causing his symptoms: 1. Viral Meningitis: This is a serious infection of the protective membranes (meninges) that cover the brain and spinal cord. It can cause fever, headache, neck stiffness, vomiting, and sensitivity to …	4	4	4	I'm not a doctor, but I can try to help you understand some possible causes of your son's symptoms. However, it's essential to consult a pediatrician or a healthcare professional for an accurate diagnosis and appropriate treatment. Based on the symptoms you've described, here are five possible diagnoses that could be causing your son's fever, headache, neck pain, and vomiting: 1. Viral gastroente…	4	4.5	4.25	As an AI language model, I cannot provide a definitive medical diagnosis or medical advice. However, based on the symptoms you have described, here are some examinations that a healthcare provider may consider: Physical examination: A healthcare provider will conduct a thorough physical examination, including vital signs such as temperature, heart rate, blood pressure, and respiratory rate. They …	4.5	4.5	4.5	I am not a doctor, but I can provide you with some general information on what tests or examinations a healthcare professional might consider in a case like your son's. It's important to remember that only a qualified healthcare provider can determine the appropriate examinations for your son's specific situation. Based on the symptoms you described, they might consider: Physical examination: A t…	4.5	4.5	4.5	As a helpful assistant, I understand that you are concerned about your son's sudden fever and symptoms. Given the severity of his symptoms, it's important to consider the following examinations to determine the underlying cause: 1. Complete Blood Count (CBC): This test measures various components of your son's blood, including red and white blood cell counts, hemoglobin, and platelet count. It ca…	3.5	4	3.75	I'm not a doctor, but I can help you understand some of the examinations that may be relevant to your case. However, it's essential to consult a healthcare professional for personalized medical advice. Here are five possible examinations that may be considered: 1. Complete Blood Count (CBC): A CBC can help identify if there is an infection, inflammation, or other conditions that may be causing yo…	3.5	4	3.75	I'm sorry to hear about your son's condition. Meningitis is a serious and potentially life-threatening infection that requires urgent medical attention. Here are five of the most appropriate therapies for your son's meningitis: Antibiotics: Depending on the cause of the meningitis, antibiotics may be given intravenously or orally to kill the bacteria or viruses that are causing the infection. Cor…	5	5	5	I am not a doctor, but I can offer general information about meningitis treatment. If your son has been diagnosed with meningitis, it is crucial to seek immediate medical care. The appropriate therapy depends on the type of meningitis he has. There are three main types: bacterial, viral, and fungal. Bacterial meningitis: If your son has bacterial meningitis, it is a medical emergency. Treatment u…	5	5
Thieme	Pediatrics	Pediatrics	Febrile seizure	Frequent	My 3 year old daughter is convulsing like she is having an epileptic seizure. It lasted about 3 minutes. My daughter seems tired, but otherwise responds adequately. She appears to have a fever of 39.8 degrees Celsius. This is the first time we have seen anything like this in her. The fever keeps going up despite calf wraps and acetaminophen suppositories.	As an AI language model, I cannot provide medical advice or diagnosis. However, I can give you a list of potential causes of seizures and fever in a 3-year-old child, which should be further evaluated and diagnosed by a medical professional. The five possible diagnoses may include: Febrile Seizures: These are the most common cause of seizures in young children, occurring as a result of a sudden s…	5	4.5	4.75	I'm not a doctor, but I can try to help you understand some possible causes for your daughter's symptoms. If your child is experiencing a fever and seizures, it's very important to consult a healthcare professional immediately. That being said, here are five possible conditions that might be associated with her symptoms: Febrile seizure: A febrile seizure is a convulsion in a child caused by a fe…	4.5	4.5	4.5	child diagnosis convulsion tired fever	1. Febrile seizure caused by viral infection 2. Febrile seizure after immunization (esp. MMR vaccination)	3.5	4.5	4									As an AI language model, I cannot provide medical advice or diagnosis. However, I can give you a list of potential examinations that may be considered by a medical professional in a case of a child with seizures and fever: Neurological examination: This will assess your child's brain and nervous system function, including reflexes, muscle tone, and sensation. The examination can help determine th…	4.5	4.5	4.5	I am not a doctor, but I can offer some suggestions for tests that a healthcare professional might consider in this situation. Please consult with a medical professional for personalized advice. Here are five potential examinations they might recommend: Physical examination: A thorough physical examination can help identify any obvious signs of infection or other issues, and may include assessing…	4.5	4.5	4.5									I'm sorry to hear about your daughter's febrile seizure. Febrile seizures are relatively common in children, and they occur when a child has a fever and a seizure at the same time. Here are five appropriate therapies for febrile seizures: Acetaminophen or ibuprofen: You can give your daughter acetaminophen or ibuprofen to lower her fever, which may help prevent another seizure. Follow the dosage …	4	4.5	4.25	I am not a doctor, but I can provide some general information about febrile seizures and potential treatments. It's important to consult with your healthcare provider for personalized advice. Febrile seizures are seizures that occur in young children (typically between 6 months and 5 years) and are associated with fever. They can be caused by a variety of factors, including viral or bacterial inf…	4	4
Thieme	Pediatrics	Pediatrics	Lyme disease	Less Frequent	My 10-year-old boy has pain and swelling on his right knee. He does not have a fever. Last week he complained of joint and muscle pain, but always in different locations. We thought it might be growing pains. I also noticed an annular rash that spread and then subsided. There is an additional small redness and swelling on the earlobe.	As an AI language model, I cannot diagnose medical conditions or provide medical advice. However, I can suggest some possible conditions based on the symptoms you have described. It is important to seek medical attention from a healthcare professional for a proper diagnosis and treatment. Some possible conditions that may cause pain and swelling on the knee, joint and muscle pain, annular rash, a…	4.5	4.5	4.5	I am not a doctor, but I can try to provide some information that you may find helpful. If your child is experiencing these symptoms, it is important to consult with a healthcare professional for a proper evaluation and diagnosis. That said, here are five possible conditions that could potentially be associated with the symptoms you described: Lyme disease: The annular rash, joint pain, and muscl…	5	4.5	4.75	child diagnosis pain swelling right knee joint muscle pain small red swelling earlobe previous annular rash	1. Fibromyalgia 2. Lyme disease 3. Septic arthritis 4. Juvenile Idiopathic arthritis 5. Juvenile dermatomyositis	5	4.5	4.75									As an AI language model, I cannot diagnose medical conditions or provide medical advice. However, based on the symptoms you have described, here are some examinations that a healthcare professional may consider: Physical examination: A healthcare professional will examine the affected knee, as well as other joints and areas of the body that are experiencing pain and swelling. They may also check …	5	4.5	4.75	I'm not a doctor, but I can try to give you some ideas about what a healthcare professional might consider in this situation. It's crucial to consult with a healthcare professional to determine which tests or examinations are most appropriate for your child. Some possible examinations that might be considered include: Physical examination: A thorough physical examination can help the doctor asses…	4.5	4.5	4.5									Lyme disease is an infection caused by the bacteria Borrelia burgdorferi that is transmitted through the bite of an infected tick. The typical symptoms include a bull's eye rash, joint pain, and flu-like symptoms. Here are five possible treatments for Lyme disease: Antibiotics: The most common treatment for Lyme disease is a course of antibiotics, which usually lasts for several weeks. The choice…	4	4	4	I'm not a doctor, but I can provide you with some general information on Lyme disease treatment. In cases of Lyme disease, it's important to consult with a healthcare professional to determine the most appropriate course of action. They may consider various factors such as the stage of the disease, the severity of symptoms, and any possible allergies or contraindications. Generally, treatment for…	4.5	4.5
Thieme	Pediatrics	Pediatrics	Infectious mononucleosis	Less Frequent	My 15-year-old daughter has been increasingly suffering from sore throat, difficulty swallowing, fatigue and exhaustion as well as fever between 39 and 40 degrees Celsius for several days. She has a feeling of pressure especially in the right upper abdomen. Yesterday she also had a fine- to medium-spotted skin rash, but it has now faded again.	As an AI language model, I cannot diagnose medical conditions as it requires a physical examination and tests. However, based on the symptoms you described, here are some possible conditions that your daughter may be experiencing: Streptococcal pharyngitis (strep throat): This is a bacterial infection of the throat caused by group A streptococcus. Symptoms include sore throat, difficulty swallowi…	4.5	3.5	4	I am not a doctor, but I can try to help you by providing some information on possible causes for the symptoms you described. It's important to consult with a healthcare professional for an accurate diagnosis and appropriate treatment. Based on the symptoms you've mentioned, here are five potential conditions to consider: Mononucleosis (also known as "mono" or "glandular fever"): This is caused b…	5	4.5	4.75	child diagnosis sore throught difficult swallowing fatigue exhaustion fever pressure right upper abdomen spotted skin rash	1. Glandular fever 2. Scarlet fever 3. Strep throat 4. Lupus	5	4.5	4.75									Again, as an AI language model, I cannot give a definitive answer without knowing your daughter's medical history and performing a physical examination. However, based on the symptoms you described, here are some examinations that your daughter's healthcare provider may consider: Throat swab culture: This test can determine if there is a bacterial infection in the throat, such as strep throat. Bl…	3	3	3	I am not a doctor, but I can provide some suggestions on what examinations could be considered based on the symptoms you've described. It is essential to consult with a healthcare professional for an accurate diagnosis and appropriate course of action. Here are five potential examinations that could be relevant: Throat swab culture: A throat swab can be taken to test for the presence of bacterial…	5	5	5									Infectious mononucleosis, also known as glandular fever, is a viral infection caused by the Epstein-Barr virus (EBV). There is no specific treatment for the virus, and the symptoms can usually be managed with supportive care. Here are some of the most appropriate therapies in your daughter's case: Rest: Your daughter should rest as much as possible to allow her body to recover and fight off the i…	4.5	4.5	4.5	I'm not a doctor, but I can provide some general advice on managing infectious mononucleosis based on my knowledge. It's important to consult with a healthcare professional for personalized advice and recommendations. That being said, here are five common approaches to managing mono symptoms: Rest: Encourage your daughter to get plenty of rest, as fatigue is a common symptom of mono. She should l…	4	4
Thieme	Pediatrics	Pediatrics	Acute sinusitis and rhinosinusitis	Frequent	My 10 year old daughter has had a cold and cough for a week. She was actually feeling better until she suddenly developed a high fever. In addition, she now complains of severe frontal headaches, which are particularly bad whenever she tilts her head forward.	As an AI language model, I must clarify that I cannot provide a diagnosis as it requires a physical examination and medical history. However, based on the symptoms you have described, the following are possible conditions that your daughter could be experiencing. It's important to note that these are just possible causes, and only a medical professional can provide an accurate diagnosis: Influenz…	5	4	4.5	I am not a doctor, but I can try to help you think about some possibilities. If your daughter's symptoms have worsened suddenly, it's important to consult with a healthcare professional for an accurate diagnosis and appropriate treatment. That being said, here are five possible conditions that could be related to her symptoms: Sinusitis: Inflammation or infection of the sinuses can cause symptoms…	5	4	4.5	child diagnosis cold cough high fever frontal headache	1. Influenza seasonal 2. Frontal sinus infection 3. Meningitis 4. COVID-19 5. Allergies	5	4.5	4.75									As an AI language model, I must clarify that I cannot provide a diagnosis or recommend specific tests to be performed. However, based on the symptoms you have described, the following are some examinations that a medical professional might consider: Physical examination: A medical professional will likely perform a physical exam to check for signs of infection, such as swollen lymph nodes, an ele…	3.5	3.5	3.5	I'm not a doctor, but I can suggest some potential examinations that a healthcare professional might consider for your daughter's case. It's important to consult with a medical professional to determine which tests are appropriate based on her symptoms and medical history. Here are five possible examinations: Physical examination: A healthcare provider will likely conduct a thorough physical exam…	3.5	3.5	3.5									I'm sorry to hear that your daughter is not feeling well. Based on the symptoms you described, it seems likely that she may have developed acute sinusitis, which is an inflammation of the sinuses that can be caused by a viral or bacterial infection. The most appropriate therapies for acute sinusitis in children typically involve a combination of the following treatments: Antibiotics: If the sinus…	4	4	4	I am not a doctor, but I can provide you with some general information on treatments for acute sinusitis and rhinosinusitis. If your daughter has been diagnosed by a doctor, it is crucial to follow their advice and prescribed treatment plan. Some common therapies for sinusitis may include: Saline Nasal Spray: Using a saline nasal spray can help to moisten the nasal passages and relieve congestion…	4.5	4.5
Thieme	Pediatrics	Pediatrics	Anorexia nervosa	Frequent	My 14-year-old daughter has lost 16kg of weight within the last year. Her body weight is only 40kg at a height of 160cm. She started her diet because she was called a "fat boy" at school. Her friends all have model figures. Even now she still feels too fat. She keeps withdrawing and the girl no longer participates in meals together, preferring to prepare her own healthy low-calorie food (e.g., ha…	As an AI language model, I am not qualified to provide medical diagnoses or advice. However, based on the information you have provided, it is possible that your daughter may be suffering from an eating disorder such as anorexia nervosa or bulimia nervosa. It is also possible that she may be experiencing anxiety or depression related to her body image and weight. It is important that you consult …	4	5	4.5	I'm not a doctor, but I can provide some information on possible conditions that might be related to your daughter's situation. It's essential to consult with a healthcare professional for a proper evaluation and diagnosis. That said, some possible diagnoses to consider could include: Anorexia nervosa: An eating disorder characterized by an intense fear of gaining weight, a distorted body image, …	4	4.5	4.25	child diagnosis extreme weight loss diet sport exercise	<no matching disease suggestions, just information on weight loss strategies for overweight kids>	1	1	1									As an AI language model, I cannot provide medical advice or diagnosis. However, based on the information you have provided, the medical examinations that may be important for your daughter's evaluation and diagnosis could include: Physical examination: This could involve measuring your daughter's height, weight, and body mass index (BMI) as well as checking her blood pressure, heart rate, and oth…	5	5	5	I am not a doctor, but I can provide some general suggestions for assessments that a healthcare professional might consider in a situation like this. It's crucial to consult with a medical professional to determine the most appropriate course of action. Some potential examinations to consider could include: Physical examination: A thorough physical exam by a healthcare professional can help ident…	5	5	5									I'm sorry to hear about your daughter's struggles with anorexia nervosa. The treatment for this eating disorder is complex and may require a multi-disciplinary approach. Here are five possible therapies that could help your daughter: Cognitive-behavioral therapy (CBT): CBT is a type of talk therapy that helps people identify and change negative thought patterns and behaviors. It is often used to …	4.5	4.5	4.5	I'm not a medical professional, but I can suggest some therapies that are often used to treat Anorexia nervosa based on my knowledge. It's important to consult with a healthcare professional to determine the best course of action for your daughter's specific situation. That being said, some common therapies for treating Anorexia nervosa may include: Family-Based Treatment (FBT): Also known as the…	4.5	4.5
Thieme	Pediatrics	Pediatrics	Hepatitis a	Rare	My 10-year-old son has upper abdominal pain, nausea and loss of appetite. He feels listless and tired, has a slight fever (38.4 degrees Celsius). In addition, he has yellow eyes. 3 weeks ago we were still in Turkey visiting relatives.	Based on the symptoms you have described, there could be several possible diagnoses. However, I will list up to five most likely ones: Hepatitis A: This viral infection is common in areas with poor sanitation, including Turkey. It can cause symptoms such as abdominal pain, nausea, loss of appetite, fatigue, and yellowing of the skin and eyes (jaundice). Fever is also a common symptom of hepatitis…	4	4	4	I am not a doctor, but I can try to help you identify some potential causes for your son's symptoms based on the information provided. It is important that you consult with a healthcare professional for a proper diagnosis and treatment. Hepatitis A: Hepatitis A is a viral liver infection that is often contracted through contaminated food or water. It is relatively common in countries with poor sa…	5	4	4.5	child diagnosis upper abdominal pain nausea loss of appetite listless tired fever yellow eyes travel	1. Gastroenteritis 2. Hepatitis E 3. Hepatitis B 4. Hepatitis A 5. Hepatitis C	4.5	4.5	4.5									Based on your son's symptoms and the possible diagnoses I listed earlier, here are up to five important examinations that should be considered: Blood tests: This can help to determine if there are any abnormalities in the liver function or signs of infection. Abdominal ultrasound: This non-invasive test uses sound waves to create images of the abdominal organs, including the liver, gallbladder, a…	3.5	3.5	3.5	I am not a doctor, but I can provide some suggestions for examinations that may be helpful for your son based on the symptoms you have described. Please consult with a healthcare professional for proper guidance and recommendations. Blood tests: A complete blood count (CBC) and liver function tests (LFTs) may help identify signs of infection, inflammation, or liver issues that could be related to…	4.5	4.5	4.5									I'm sorry to hear that your son is not feeling well. Hepatitis A is a viral infection that affects the liver and is spread through contaminated food or water. The good news is that in most cases, hepatitis A resolves on its own without any specific treatment. However, there are some therapies that can help to alleviate the symptoms and support the liver as it recovers. Here are five appropriate t…	4	4	4	I'm not a doctor, but I can provide you with general information on hepatitis A and its management. It's essential to consult with a healthcare professional for personalized advice on your son's specific case. Hepatitis A is a viral infection that affects the liver. Most people recover without complications, and treatment focuses on managing symptoms and providing supportive care. Here are five g…	4.5	4.5
Thieme	Pediatrics	Pediatrics	Nephrotic syndrome	Rare	My 4-year-old daughter suffers increasingly from facial swelling in the last few days. In particular, the eyelids are really swollen shut in the morning after waking up.	As an AI language model, I cannot provide medical diagnoses or advice. However, I can provide you with some possible causes of facial swelling in children that may be helpful in understanding the situation. Facial swelling in children can be caused by a variety of factors, including allergies, infections, and other medical conditions. Here are some possible causes: Allergies: Allergies can cause …	5	4	4.5	I'm not a doctor, but I can try to help you understand some possible causes of facial swelling in a child. It's important to consult with a healthcare professional for an accurate diagnosis and appropriate treatment. Here are five potential diagnoses, but remember that there could be other causes as well: Allergic reaction: Swelling, especially around the eyes, could be a result of an allergic re…	5	3.5	4.25	child diagnosis facial swelling eyelids swollen shut morning	1. Conjunctivitis 2. Periorbital cellulitis 3. Angio-oedema 4. Blepharitis 5. Edema	4	3	3.5									As an AI language model, I cannot provide medical advice or diagnoses. However, I can suggest some examinations that a medical professional might consider in the case of facial swelling in a child. These examinations would depend on the suspected cause of the swelling and the medical history of the child. Here are some possible examinations: Allergy testing: If allergies are suspected as the caus…	4.5	4.5	4.5	I'm not a doctor, but I can provide you with some general information about examinations that might be considered for facial swelling in a child. It's important to consult with a healthcare professional for personalized advice and appropriate tests. Here are five potential examinations that could be relevant: Physical examination: A healthcare professional will likely start with a thorough physic…	4	4	4									I'm sorry to hear about your daughter's condition. Nephrotic syndrome is a kidney disorder that causes the body to excrete too much protein in the urine, which can lead to a variety of symptoms, including facial swelling. The following are five common treatments for nephrotic syndrome: Corticosteroids: Corticosteroids, such as prednisone, are often the first line of treatment for nephrotic syndro…	4	4	4	I am not a doctor, but I can provide some general information about the management of nephrotic syndrome. It is important to consult with your healthcare professional for specific advice and guidance tailored to your daughter's situation. Common treatment approaches for nephrotic syndrome may include: Corticosteroids: These medications, such as prednisone, are often the first line of treatment fo…	5	5
Thieme	Pediatrics	Pediatrics	Acute appendicitis	Frequent	Our 4-year-old son has been suffering from abdominal pain, fever (39 degrees Celsius) and vomiting since the night before (more than 12 hours). The fever does not go down despite calf compress and paracetamol. The stomach pain is getting worse. Our son is otherwise not sensitive at all and is hardly ever sick.	There are several possible diagnoses for a 4-year-old child experiencing abdominal pain, fever, and vomiting. Some possible conditions that may fit this description include: Gastroenteritis: This is a common viral infection that can cause inflammation of the stomach and intestines, leading to symptoms such as abdominal pain, fever, and vomiting. Gastroenteritis can be caused by a variety of virus…	4.5	4.5	4.5	I am not a doctor, but I can suggest some possible conditions that you may want to discuss with a healthcare professional. If your son is experiencing these symptoms, it is important to consult a doctor for an accurate diagnosis and appropriate treatment. Some possible diagnoses could include: Gastroenteritis: Also known as the stomach flu, this viral or bacterial infection can cause symptoms suc…	5	5	5	child diagnosis abdominal pain fever vomiting	1. Gastroenteritis 2. Food poisoning 3. Appendicitis 4. Lower lung lobe pneumonia	4	4	4									If your 4-year-old son is experiencing abdominal pain, fever, and vomiting, some of the most important examinations that should be considered include: Physical examination: A healthcare provider can conduct a physical examination to check for signs of inflammation or infection in the abdomen, such as tenderness, rigidity, and rebound tenderness. They may also check for other signs of illness, suc…	4.5	4.5	4.5	I am not a doctor, but I can provide some general information about examinations that could potentially be useful for the symptoms you've described. A healthcare professional will be able to determine the most appropriate tests for your son's specific situation. Some potential examinations may include: Physical examination: A thorough physical examination by a doctor can help assess your son's ge…	4.5	4.5	4.5									If your son has been diagnosed with acute appendicitis, the most appropriate therapy is usually an emergency appendectomy, which is a surgical procedure to remove the inflamed appendix. This is typically the only treatment necessary and is considered the gold standard for treating acute appendicitis. However, there are a few other therapies that may be appropriate depending on the specifics of yo…	4	4.5	4.25	I'm not a doctor, but I can try to provide some general information on possible treatments for acute appendicitis. If your child's doctor has diagnosed him with acute appendicitis, it's important to follow their advice and recommendations, as they will be the best person to provide specific guidance for your child's case. Here are some possible treatments, but keep in mind that your doctor's advi…	5	5
Thieme	Pediatrics	Pediatrics	Migraine with aura	Frequent	My 10-year-old son has had sudden visual disturbances for about 1 hour with eye flickering and numbness first in his right arm, then in his right leg. In addition, he speaks somewhat slurred. This has subsided, but instead he now complains of a severe left-sided headache with nausea. He finds bright light unpleasant. We have never noticed anything like this in him before. He used to have febrile …	Based on the symptoms you described, here are five possible diagnoses: Migraine headache: Migraine headaches can cause visual disturbances, nausea, sensitivity to light, and other symptoms you described. They can also affect speech and cause weakness or numbness in the arms or legs. Transient Ischemic Attack (TIA): A TIA, also known as a mini-stroke, can cause temporary visual disturbances, weakn…	5	4	4.5	I'm not a doctor, but I can try to help you identify possible causes for your son's symptoms. It's important to consult with a healthcare professional for a proper evaluation, diagnosis, and treatment. Based on the information provided, some possible diagnoses could include: Migraine: Migraines can cause visual disturbances (aura), numbness in limbs, slurred speech, sensitivity to light, and seve…	5	4	4.5	child diagnosis visual disturbances eye flickering numbness arm leg slurred pronunciation headache nausea bright light	1. Brain tumor 2. Stroke or transient ischemic attack 3. Migraine with aura	4	4	4									If your son is experiencing the symptoms you described, it's important to seek medical attention immediately. Here are five examinations that may be considered: Neurological exam: A neurological exam is typically the first step in diagnosing any condition that affects the nervous system. During the exam, a doctor will evaluate your son's coordination, reflexes, vision, and other factors. CT scan …	5	5	5	I am not a doctor, but I can suggest some examinations that might be considered in your son's case. It is crucial to consult a healthcare professional for appropriate evaluation and recommendations. Some possible examinations that could be considered include: Neurological examination: A comprehensive neurological evaluation can help assess your son's motor and sensory function, reflexes, coordina…	5	5	5									As an AI language model, I am not authorized to provide a diagnosis or treatment recommendations. However, based on the information provided, your son's symptoms are concerning and warrant immediate medical attention. It is important to take your son to a doctor or emergency room as soon as possible. The diagnosis of migraine with aura is a possibility, but other potential causes, such as a strok…	4	4	4	I am not a doctor, but I can provide you with general information about migraine with aura treatment options that you can discuss with your healthcare professional. It is crucial to consult with a medical professional to obtain a proper diagnosis and personalized treatment plan. Over-the-counter pain relievers: For mild to moderate migraines, over-the-counter medications like ibuprofen, aspirin, …	3.5	2.3
Thieme	Pediatrics	Pediatrics	Diabetes mellitus type one, insulindependent diabetes mellitus	Less Frequent	My son is 8 years old, he has been having stomach pain and nausea for 2 days. Last night he vomited several times. He does not have diarrhea or fever. However, he is sleepy. The sleepiness along with grogginess has been going on for almost 2 weeks. He has also lost 3kg in that time, although he has been eating and drinking with appetite. Our son has to go to the toilet all the time and for 2 days…	As an AI language model, I am not a medical expert and cannot diagnose medical conditions. However, based on the symptoms you have described, there are several possible conditions that could be causing your son's symptoms. These include: Gastroenteritis: A stomach infection caused by a virus or bacteria that can cause vomiting, stomach pain, and nausea. Urinary tract infection (UTI): A bacterial …	4	5	4.5	I am not a doctor, but I can try to provide you with some general information on potential causes for your son's symptoms. It is essential to consult with a healthcare professional for a proper diagnosis and treatment. That being said, here are five possible conditions to consider: Gastroenteritis: This is an inflammation of the stomach and intestines, usually caused by a viral or bacterial infec…	4.5	5	4.75	child diagnosis stomach pain nausea sleepy weight loss eat with appetite	1. Gastroenteritis 2. Celiac disease 3. Addison's disease	2	1.5	1.75									As an AI language model, I cannot provide a definitive answer, as the appropriate examinations depend on the specific symptoms and medical history of the patient. However, based on the symptoms you have described, the following examinations may be considered by a healthcare provider: Abdominal examination: This examination involves feeling the abdomen for any tenderness or swelling that could ind…	3.5	4	3.75	I'm not a doctor, but I can provide some general information on potential examinations that might be considered for your son's symptoms. It's essential to consult with a healthcare professional for a proper evaluation and recommendations. Here are five possible examinations: Physical examination: A healthcare professional will likely begin by conducting a thorough physical examination, including …	4.5	4.5	4.5									I'm sorry to hear that your son has been diagnosed with type 1 diabetes. This is a chronic condition that requires lifelong management to keep blood sugar levels within a healthy range. The following are some of the most appropriate therapies for your son's condition: Insulin therapy: Insulin is the mainstay of treatment for type 1 diabetes. It replaces the insulin that the body is not producing …	5	5	5	I'm not a doctor, but I can provide you with some general information on type 1 diabetes management. If your son has been diagnosed with type 1 diabetes, it's important to follow the guidance and treatment plan provided by his healthcare team. Common therapies for managing type 1 diabetes include: Insulin therapy: Since people with type 1 diabetes don't produce enough insulin, they usually need t…	5	5
[truncated: 9 more columns]
