# Supplementary material for: Systematic analysis of ChatGPT, Google search and Llama 2 for clinical decision support tasks
Source: Nat Commun. 2024 Mar 6;15:2050. doi: 10.1038/s41467-024-46411-8 (PMC10917796; doi:10.1038/s41467-024-46411-8)
Supplement: Supplementary file 5 — Supplementary Data 2 [file 41467_2024_46411_MOESM5_ESM.txt]

library(png)
library(openxlsx)
dir<-"C:/Documents/Manuscript/ChatGPT/Figures/"

input<-read.xlsx(paste0(dir,"Supplementary Data 1.xlsx"),sheet=1)

input<-input[,c(3,1,2,4,5,
                10,31,47,
                14,35,51,
                19)]
names(input)[6:12]<-c("Diagnosis3","Examination3","Treatment3",
                      "Diagnosis4","Examination4","Treatment4","DiagnosisG")


#############
##Diagnosis##
#############

##Bubbleplot GPT-3.5 vs GPT-4
d_both<-table(input[,c(6,9)])
png(paste0(dir,"Paired_Diagnosis_3_4.png"),width=700,height=700)
par(mar=c(7,9,4,1),mgp=c(4.5,1.5,0))
plot(NULL,xlim=c(1,5),ylim=c(1,5),xlab="GPT-3.5",ylab="GPT-4",cex.lab=3,
     cex.main=3.5,cex.axis = 2.5,las=1)
abline(a=0,b=1,lty=2,col="grey40",lwd=3)
for(i in as.numeric(rownames(d_both))){
  for(j in as.numeric(colnames(d_both))){
    temp<-seq(d_both[which(as.numeric(rownames(d_both))==i),
                     which(as.numeric(colnames(d_both))==j)],0,length.out=20)
    for(k in 1:length(temp)){
      points(i,j,cex=temp[k]/1.3,col=rgb(0.12,0.56,1,0.2),pch=16)
    }
  }
}
##min(round(wilcox.test(input[,6],input[,9],paired = T,alternative = "less")$p.value*12,digits=4),1)
text(x=4.4,y=5.3,paste0("p=0.0033"),xpd=T,font=3,cex=3)
dev.off()


##Bubbpleplot GPT-4 vs Google
d_both<-table(input[,c(12,9)])
png(paste0(dir,"Paired_Diagnosis_4_G.png"),width=700,height=700)
par(mar=c(7,9,4,1),mgp=c(4.5,1.5,0))
plot(NULL,xlim=c(1,5),ylim=c(1,5),xlab="Google",ylab="GPT-4",cex.lab=3,
     cex.main=3.5,cex.axis = 2.5,las=1)
abline(a=0,b=1,lty=2,col="grey40",lwd=3)
for(i in as.numeric(rownames(d_both))){
  for(j in as.numeric(colnames(d_both))){
    temp<-seq(d_both[which(as.numeric(rownames(d_both))==i),
                     which(as.numeric(colnames(d_both))==j)],0,length.out=20)
    for(k in 1:length(temp)){
      points(i,j,cex=temp[k]/1.3,col=rgb(0.12,0.56,1,0.2),pch=16)
    }
  }
}
##min(round(wilcox.test(input[,12],input[,9],paired = T,alternative = "less")$p.value*12,digits=4),1)
text(x=4.4,y=5.3,paste0("p=0.0006"),xpd=T,font=3,cex=3)
dev.off()


##Bubbleplot GPT-3.5 vs Google
d_both<-table(input[,c(12,6)])
png(paste0(dir,"Paired_Diagnosis_3_G.png"),width=700,height=700)
par(mar=c(7,9,4,1),mgp=c(4.5,1.5,0))
plot(NULL,xlim=c(1,5),ylim=c(1,5),xlab="Google",ylab="GPT-3.5",cex.lab=3,
     cex.main=3.5,cex.axis = 2.5,las=1)
abline(a=0,b=1,lty=2,col="grey40",lwd=3)
for(i in as.numeric(rownames(d_both))){
  for(j in as.numeric(colnames(d_both))){
    temp<-seq(d_both[which(as.numeric(rownames(d_both))==i),
                     which(as.numeric(colnames(d_both))==j)],0,length.out=20)
    for(k in 1:length(temp)){
      points(i,j,cex=temp[k]/1.3,col=rgb(0.12,0.56,1,0.2),pch=16)
    }
  }
}
##min(round(wilcox.test(input[,12],input[,6],paired = T,alternative = "less")$p.value*12,digits=4),1)
text(x=4.4,y=5.3,paste0("p=0.6215"),xpd=T,font=3,cex=3)
dev.off()


##Cumplot GPT-3.5
d1<-c(table(input[input$Frequency=="Rare",6]))
d2<-c(table(input[input$Frequency=="Less Frequent",6]))
d3<-c(table(input[input$Frequency=="Frequent",6]))

png(paste0(dir,"Cumplot_Diagnosis_freq_3.png"),width=700,height=700)
par(mar=c(7,9,4,1),mgp=c(4.5,1.5,0))
plot(NULL,xlim=c(1,5),ylim=c(0,105),yaxs="i",xlab="Likert Scale",ylab="Cumulative Frequency [%]",
     cex.names = 3,cex.lab=3,cex.main=3.5,cex.axis = 2.5,las=1,main="GPT-3.5")
cum<-0
for(i in 1:(length(d1))){
  points(x=c(as.numeric(names(d1[i])),as.numeric(names(d1[i]))),
         y=c(cum,cum+(d1[i]/sum(d1))*100),pch=3,type="l",lwd=7,col="lightskyblue1")
  points(x=c(as.numeric(names(d1[i])),as.numeric(names(d1[i+1]))),
         y=c(cum+(d1[i]/sum(d1))*100,cum+(d1[i]/sum(d1))*100),pch=3,type="l",lwd=7,col="lightskyblue1")
  if(i==length(d1)){
    points(x=c(as.numeric(names(d1[i])),6),
           y=c(cum+(d1[i]/sum(d1))*100,cum+(d1[i]/sum(d1))*100),pch=3,type="l",lwd=7,col="lightskyblue1")
  }
  cum<-cum+(d1[i]/sum(d1))*100
}
cum<-0
for(i in 1:(length(d2))){
  points(x=c(as.numeric(names(d2[i])),as.numeric(names(d2[i]))),
         y=c(cum,cum+(d2[i]/sum(d2))*100),pch=3,type="l",lwd=7,col="deepskyblue1")
  points(x=c(as.numeric(names(d2[i])),as.numeric(names(d2[i+1]))),
         y=c(cum+(d2[i]/sum(d2))*100,cum+(d2[i]/sum(d2))*100),pch=3,type="l",lwd=7,col="deepskyblue1")
  if(i==length(d2)){
    points(x=c(as.numeric(names(d2[i])),6),
           y=c(cum+(d2[i]/sum(d2))*100,cum+(d2[i]/sum(d2))*100),pch=3,type="l",lwd=7,col="deepskyblue1")
  }
  cum<-cum+(d2[i]/sum(d2))*100
}
cum<-0
for(i in 1:(length(d3))){
  points(x=c(as.numeric(names(d3[i])),as.numeric(names(d3[i]))),
         y=c(cum,cum+(d3[i]/sum(d3))*100),pch=3,type="l",lwd=7,col="royalblue4")
  points(x=c(as.numeric(names(d3[i])),as.numeric(names(d3[i+1]))),
         y=c(cum+(d3[i]/sum(d3))*100,cum+(d3[i]/sum(d3))*100),pch=3,type="l",lwd=7,col="royalblue4")
  if(i==length(d3)){
    points(x=c(as.numeric(names(d3[i])),6),
           y=c(cum+(d3[i]/sum(d3))*100,cum+(d3[i]/sum(d3))*100),pch=3,type="l",lwd=7,col="royalblue4")
  }
  cum<-cum+(d3[i]/sum(d3))*100
}
legend("topleft",legend=c("rare","less frequent","frequent"),
       fill=c("lightskyblue1","deepskyblue1","royalblue4"),border = NA,cex=3)
dev.off()


##Cumplot GPT-4
d1<-c(table(input[input$Frequency=="Rare",9]))
d2<-c(table(input[input$Frequency=="Less Frequent",9]))
d3<-c(table(input[input$Frequency=="Frequent",9]))

png(paste0(dir,"Cumplot_Diagnosis_freq_4.png"),width=700,height=700)
par(mar=c(7,9,4,1),mgp=c(4.5,1.5,0))
plot(NULL,xlim=c(1,5),ylim=c(0,105),yaxs="i",xlab="Likert Scale",ylab="Cumulative Frequency [%]",
     cex.names = 3,cex.lab=3,cex.main=3.5,cex.axis = 2.5,las=1,main="GPT-4")
cum<-0
for(i in 1:(length(d1))){
  points(x=c(as.numeric(names(d1[i])),as.numeric(names(d1[i]))),
         y=c(cum,cum+(d1[i]/sum(d1))*100),pch=3,type="l",lwd=7,col="lightskyblue1")
  points(x=c(as.numeric(names(d1[i])),as.numeric(names(d1[i+1]))),
         y=c(cum+(d1[i]/sum(d1))*100,cum+(d1[i]/sum(d1))*100),pch=3,type="l",lwd=7,col="lightskyblue1")
  if(i==length(d1)){
    points(x=c(as.numeric(names(d1[i])),6),
           y=c(cum+(d1[i]/sum(d1))*100,cum+(d1[i]/sum(d1))*100),pch=3,type="l",lwd=7,col="lightskyblue1")
  }
  cum<-cum+(d1[i]/sum(d1))*100
}
cum<-0
for(i in 1:(length(d2))){
  points(x=c(as.numeric(names(d2[i])),as.numeric(names(d2[i]))),
         y=c(cum,cum+(d2[i]/sum(d2))*100),pch=3,type="l",lwd=7,col="deepskyblue1")
  points(x=c(as.numeric(names(d2[i])),as.numeric(names(d2[i+1]))),
         y=c(cum+(d2[i]/sum(d2))*100,cum+(d2[i]/sum(d2))*100),pch=3,type="l",lwd=7,col="deepskyblue1")
  if(i==length(d2)){
    points(x=c(as.numeric(names(d2[i])),6),
           y=c(cum+(d2[i]/sum(d2))*100,cum+(d2[i]/sum(d2))*100),pch=3,type="l",lwd=7,col="deepskyblue1")
  }
  cum<-cum+(d2[i]/sum(d2))*100
}
cum<-0
for(i in 1:(length(d3))){
  points(x=c(as.numeric(names(d3[i])),as.numeric(names(d3[i]))),
         y=c(cum,cum+(d3[i]/sum(d3))*100),pch=3,type="l",lwd=7,col="royalblue4")
  points(x=c(as.numeric(names(d3[i])),as.numeric(names(d3[i+1]))),
         y=c(cum+(d3[i]/sum(d3))*100,cum+(d3[i]/sum(d3))*100),pch=3,type="l",lwd=7,col="royalblue4")
  if(i==length(d3)){
    points(x=c(as.numeric(names(d3[i])),6),
           y=c(cum+(d3[i]/sum(d3))*100,cum+(d3[i]/sum(d3))*100),pch=3,type="l",lwd=7,col="royalblue4")
  }
  cum<-cum+(d3[i]/sum(d3))*100
}
dev.off()


##Cumplot Google
d1<-c(table(input[input$Frequency=="Rare",12]))
d2<-c(table(input[input$Frequency=="Less Frequent",12]))
d3<-c(table(input[input$Frequency=="Frequent",12]))

png(paste0(dir,"Cumplot_Diagnosis_freq_G.png"),width=700,height=700)
par(mar=c(7,9,4,1),mgp=c(4.5,1.5,0))
plot(NULL,xlim=c(1,5),ylim=c(0,105),yaxs="i",xlab="Likert Scale",ylab="Cumulative Frequency [%]",
     cex.names = 3,cex.lab=3,cex.main=3.5,cex.axis = 2.5,las=1,main="Google")
cum<-0
for(i in 1:(length(d1))){
  points(x=c(as.numeric(names(d1[i])),as.numeric(names(d1[i]))),
         y=c(cum,cum+(d1[i]/sum(d1))*100),pch=3,type="l",lwd=7,col="lightskyblue1")
  points(x=c(as.numeric(names(d1[i])),as.numeric(names(d1[i+1]))),
         y=c(cum+(d1[i]/sum(d1))*100,cum+(d1[i]/sum(d1))*100),pch=3,type="l",lwd=7,col="lightskyblue1")
  if(i==length(d1)){
    points(x=c(as.numeric(names(d1[i])),6),
           y=c(cum+(d1[i]/sum(d1))*100,cum+(d1[i]/sum(d1))*100),pch=3,type="l",lwd=7,col="lightskyblue1")
  }
  cum<-cum+(d1[i]/sum(d1))*100
}
cum<-0
for(i in 1:(length(d2))){
  points(x=c(as.numeric(names(d2[i])),as.numeric(names(d2[i]))),
         y=c(cum,cum+(d2[i]/sum(d2))*100),pch=3,type="l",lwd=7,col="deepskyblue1")
  points(x=c(as.numeric(names(d2[i])),as.numeric(names(d2[i+1]))),
         y=c(cum+(d2[i]/sum(d2))*100,cum+(d2[i]/sum(d2))*100),pch=3,type="l",lwd=7,col="deepskyblue1")
  if(i==length(d2)){
    points(x=c(as.numeric(names(d2[i])),6),
           y=c(cum+(d2[i]/sum(d2))*100,cum+(d2[i]/sum(d2))*100),pch=3,type="l",lwd=7,col="deepskyblue1")
  }
  cum<-cum+(d2[i]/sum(d2))*100
}
cum<-0
for(i in 1:(length(d3))){
  points(x=c(as.numeric(names(d3[i])),as.numeric(names(d3[i]))),
         y=c(cum,cum+(d3[i]/sum(d3))*100),pch=3,type="l",lwd=7,col="royalblue4")
  points(x=c(as.numeric(names(d3[i])),as.numeric(names(d3[i+1]))),
         y=c(cum+(d3[i]/sum(d3))*100,cum+(d3[i]/sum(d3))*100),pch=3,type="l",lwd=7,col="royalblue4")
  if(i==length(d3)){
    points(x=c(as.numeric(names(d3[i])),6),
           y=c(cum+(d3[i]/sum(d3))*100,cum+(d3[i]/sum(d3))*100),pch=3,type="l",lwd=7,col="royalblue4")
  }
  cum<-cum+(d3[i]/sum(d3))*100
}
dev.off()


##Combine
plot1<-readPNG(paste0(dir,"Paired_Diagnosis_3_4.png"))
plot2<-readPNG(paste0(dir,"Paired_Diagnosis_3_G.png"))
plot3<-readPNG(paste0(dir,"Paired_Diagnosis_4_G.png"))

plot4<-readPNG(paste0(dir,"Cumplot_Diagnosis_freq_3.png"))
plot5<-readPNG(paste0(dir,"Cumplot_Diagnosis_freq_4.png"))
plot6<-readPNG(paste0(dir,"Cumplot_Diagnosis_freq_G.png"))

png(paste0(dir,"Figure1_a.png"),width = 2100,height = 1400)
layout(matrix(c(1,2,3,4,5,6),nrow = 2,byrow = T))
par(mar=rep(0,4))
plot(NULL,xlim=c(0,1),ylim=c(0,1),xaxt="n",yaxt="n",bty="n",xaxs="i",yaxs="i",xlab="",ylab="")
rasterImage(plot1,0,0,1,1)
plot(NULL,xlim=c(0,1),ylim=c(0,1),xaxt="n",yaxt="n",bty="n",xaxs="i",yaxs="i",xlab="",ylab="")
rasterImage(plot2,0,0,1,1)
plot(NULL,xlim=c(0,1),ylim=c(0,1),xaxt="n",yaxt="n",bty="n",xaxs="i",yaxs="i",xlab="",ylab="")
rasterImage(plot3,0,0,1,1)
plot(NULL,xlim=c(0,1),ylim=c(0,1),xaxt="n",yaxt="n",bty="n",xaxs="i",yaxs="i",xlab="",ylab="")
rasterImage(plot4,0,0,1,1)
plot(NULL,xlim=c(0,1),ylim=c(0,1),xaxt="n",yaxt="n",bty="n",xaxs="i",yaxs="i",xlab="",ylab="")
rasterImage(plot5,0,0,1,1)
plot(NULL,xlim=c(0,1),ylim=c(0,1),xaxt="n",yaxt="n",bty="n",xaxs="i",yaxs="i",xlab="",ylab="")
rasterImage(plot6,0,0,1,1)
dev.off()


###############
##Examination##
###############

##Bubbleplot GPT-3.5 vs GPT-4
d_both<-table(input[,c(7,10)])
png(paste0(dir,"Paired_Examination.png"),width=700,height=700)
par(mar=c(7,7,4,4),mgp=c(4.5,1.5,0))
plot(NULL,xlim=c(1,5),ylim=c(1,5),xlab="GPT-3.5",ylab="GPT-4",cex.lab=3,
     cex.main=3.5,cex.axis = 2.5,las=1)
abline(a=0,b=1,lty=2,col="grey40",lwd=3)
for(i in as.numeric(rownames(d_both))){
  for(j in as.numeric(colnames(d_both))){
    temp<-seq(d_both[which(as.numeric(rownames(d_both))==i),
                     which(as.numeric(colnames(d_both))==j)],0,length.out=20)
    for(k in 1:length(temp)){
      points(i,j,cex=temp[k]/1.3,col=rgb(0.12,0.56,1,0.2),pch=16)
    }
  }
}
##min(round(wilcox.test(input[,7],input[,10],paired = T,alternative = "less")$p.value*7,digits=4),1)
text(x=4.4,y=5.3,paste0("p=<0.0001"),xpd=T,font=3,cex=3)
dev.off()


##Cumplot GPT-3.5
d1<-c(table(input[input$Frequency=="Rare",7]))
d2<-c(table(input[input$Frequency=="Less Frequent",7]))
d3<-c(table(input[input$Frequency=="Frequent",7]))

png(paste0(dir,"Cumplot_Examination_freq_3.png"),width=700,height=700)
par(mar=c(7,9,4,1),mgp=c(4.5,1.5,0))
plot(NULL,xlim=c(1,5),ylim=c(0,105),yaxs="i",xlab="Likert Scale",ylab="Cumulative Frequency [%]",
     cex.names = 3,cex.lab=3,cex.main=3.5,cex.axis = 2.5,las=1,main="GPT-3.5")
cum<-0
for(i in 1:(length(d1))){
  points(x=c(as.numeric(names(d1[i])),as.numeric(names(d1[i]))),
         y=c(cum,cum+(d1[i]/sum(d1))*100),pch=3,type="l",lwd=7,col="lightskyblue1")
  points(x=c(as.numeric(names(d1[i])),as.numeric(names(d1[i+1]))),
         y=c(cum+(d1[i]/sum(d1))*100,cum+(d1[i]/sum(d1))*100),pch=3,type="l",lwd=7,col="lightskyblue1")
  if(i==length(d1)){
    points(x=c(as.numeric(names(d1[i])),6),
           y=c(cum+(d1[i]/sum(d1))*100,cum+(d1[i]/sum(d1))*100),pch=3,type="l",lwd=7,col="lightskyblue1")
  }
  cum<-cum+(d1[i]/sum(d1))*100
}
cum<-0
for(i in 1:(length(d2))){
  points(x=c(as.numeric(names(d2[i])),as.numeric(names(d2[i]))),
         y=c(cum,cum+(d2[i]/sum(d2))*100),pch=3,type="l",lwd=7,col="deepskyblue1")
  points(x=c(as.numeric(names(d2[i])),as.numeric(names(d2[i+1]))),
         y=c(cum+(d2[i]/sum(d2))*100,cum+(d2[i]/sum(d2))*100),pch=3,type="l",lwd=7,col="deepskyblue1")
  if(i==length(d2)){
    points(x=c(as.numeric(names(d2[i])),6),
           y=c(cum+(d2[i]/sum(d2))*100,cum+(d2[i]/sum(d2))*100),pch=3,type="l",lwd=7,col="deepskyblue1")
  }
  cum<-cum+(d2[i]/sum(d2))*100
}
cum<-0
for(i in 1:(length(d3))){
  points(x=c(as.numeric(names(d3[i])),as.numeric(names(d3[i]))),
         y=c(cum,cum+(d3[i]/sum(d3))*100),pch=3,type="l",lwd=7,col="royalblue4")
  points(x=c(as.numeric(names(d3[i])),as.numeric(names(d3[i+1]))),
         y=c(cum+(d3[i]/sum(d3))*100,cum+(d3[i]/sum(d3))*100),pch=3,type="l",lwd=7,col="royalblue4")
  if(i==length(d3)){
    points(x=c(as.numeric(names(d3[i])),6),
           y=c(cum+(d3[i]/sum(d3))*100,cum+(d3[i]/sum(d3))*100),pch=3,type="l",lwd=7,col="royalblue4")
  }
  cum<-cum+(d3[i]/sum(d3))*100
}
dev.off()


##Cumplot GPT-4
d1<-c(table(input[input$Frequency=="Rare",10]))
d2<-c(table(input[input$Frequency=="Less Frequent",10]))
d3<-c(table(input[input$Frequency=="Frequent",10]))

png(paste0(dir,"Cumplot_Examination_freq_4.png"),width=700,height=700)
par(mar=c(7,9,4,1),mgp=c(4.5,1.5,0))
plot(NULL,xlim=c(1,5),ylim=c(0,105),yaxs="i",xlab="Likert Scale",ylab="Cumulative Frequency [%]",
     cex.names = 3,cex.lab=3,cex.main=3.5,cex.axis = 2.5,las=1,main="GPT-4")
cum<-0
for(i in 1:(length(d1))){
  points(x=c(as.numeric(names(d1[i])),as.numeric(names(d1[i]))),
         y=c(cum,cum+(d1[i]/sum(d1))*100),pch=3,type="l",lwd=7,col="lightskyblue1")
  points(x=c(as.numeric(names(d1[i])),as.numeric(names(d1[i+1]))),
         y=c(cum+(d1[i]/sum(d1))*100,cum+(d1[i]/sum(d1))*100),pch=3,type="l",lwd=7,col="lightskyblue1")
  if(i==length(d1)){
    points(x=c(as.numeric(names(d1[i])),6),
           y=c(cum+(d1[i]/sum(d1))*100,cum+(d1[i]/sum(d1))*100),pch=3,type="l",lwd=7,col="lightskyblue1")
  }
  cum<-cum+(d1[i]/sum(d1))*100
}
cum<-0
for(i in 1:(length(d2))){
  points(x=c(as.numeric(names(d2[i])),as.numeric(names(d2[i]))),
         y=c(cum,cum+(d2[i]/sum(d2))*100),pch=3,type="l",lwd=7,col="deepskyblue1")
  points(x=c(as.numeric(names(d2[i])),as.numeric(names(d2[i+1]))),
         y=c(cum+(d2[i]/sum(d2))*100,cum+(d2[i]/sum(d2))*100),pch=3,type="l",lwd=7,col="deepskyblue1")
  if(i==length(d2)){
    points(x=c(as.numeric(names(d2[i])),6),
           y=c(cum+(d2[i]/sum(d2))*100,cum+(d2[i]/sum(d2))*100),pch=3,type="l",lwd=7,col="deepskyblue1")
  }
  cum<-cum+(d2[i]/sum(d2))*100
}
cum<-0
for(i in 1:(length(d3))){
  points(x=c(as.numeric(names(d3[i])),as.numeric(names(d3[i]))),
         y=c(cum,cum+(d3[i]/sum(d3))*100),pch=3,type="l",lwd=7,col="royalblue4")
  points(x=c(as.numeric(names(d3[i])),as.numeric(names(d3[i+1]))),
         y=c(cum+(d3[i]/sum(d3))*100,cum+(d3[i]/sum(d3))*100),pch=3,type="l",lwd=7,col="royalblue4")
  if(i==length(d3)){
    points(x=c(as.numeric(names(d3[i])),6),
           y=c(cum+(d3[i]/sum(d3))*100,cum+(d3[i]/sum(d3))*100),pch=3,type="l",lwd=7,col="royalblue4")
  }
  cum<-cum+(d3[i]/sum(d3))*100
}
dev.off()


##Combine
plot1<-readPNG(paste0(dir,"Paired_Examination.png"))
plot2<-readPNG(paste0(dir,"Cumplot_Examination_freq_3.png"))
plot3<-readPNG(paste0(dir,"Cumplot_Examination_freq_4.png"))

png(paste0(dir,"Figure1_b.png"),width = 2100,height = 700)
layout(matrix(c(1,2,3),nrow = 1,byrow = T))
par(mar=rep(0,4))
plot(NULL,xlim=c(0,1),ylim=c(0,1),xaxt="n",yaxt="n",bty="n",xaxs="i",yaxs="i",xlab="",ylab="")
rasterImage(plot1,0,0,1,1)
plot(NULL,xlim=c(0,1),ylim=c(0,1),xaxt="n",yaxt="n",bty="n",xaxs="i",yaxs="i",xlab="",ylab="")
rasterImage(plot2,0,0,1,1)
plot(NULL,xlim=c(0,1),ylim=c(0,1),xaxt="n",yaxt="n",bty="n",xaxs="i",yaxs="i",xlab="",ylab="")
rasterImage(plot3,0,0,1,1)
dev.off()


#############
##Treatment##
#############

##Bubbleplot GPT-3.5 vs GPT-4
d_both<-table(input[,c(8,11)])
png(paste0(dir,"Paired_Treatment.png"),width=700,height=700)
par(mar=c(7,7,4,4),mgp=c(4.5,1.5,0))
plot(NULL,xlim=c(1,5),ylim=c(1,5),xlab="GPT-3.5",ylab="GPT-4",cex.lab=3,
     cex.main=3.5,cex.axis = 2.5,las=1)
abline(a=0,b=1,lty=2,col="grey40",lwd=3)
for(i in as.numeric(rownames(d_both))){
  for(j in as.numeric(colnames(d_both))){
    temp<-seq(d_both[which(as.numeric(rownames(d_both))==i),
                     which(as.numeric(colnames(d_both))==j)],0,length.out=20)
    for(k in 1:length(temp)){
      points(i,j,cex=temp[k]/1.3,col=rgb(0.12,0.56,1,0.2),pch=16)
    }
  }
}
##min(round(wilcox.test(input[,8],input[,11],paired = T,alternative = "less")$p.value*7,digits=4),1)
text(x=4.4,y=5.3,paste0("p=0.0503"),xpd=T,font=3,cex=3)
dev.off()


##Cumplot GPT-3.5
d1<-c(table(input[input$Frequency=="Rare",8]))
d2<-c(table(input[input$Frequency=="Less Frequent",8]))
d3<-c(table(input[input$Frequency=="Frequent",8]))

png(paste0(dir,"Cumplot_Treatment_freq_3.png"),width=700,height=700)
par(mar=c(7,9,4,1),mgp=c(4.5,1.5,0))
plot(NULL,xlim=c(1,5),ylim=c(0,105),yaxs="i",xlab="Likert Scale",ylab="Cumulative Frequency [%]",
     cex.names = 3,cex.lab=3,cex.main=3.5,cex.axis = 2.5,las=1,main="GPT-3.5")
cum<-0
for(i in 1:(length(d1))){
  points(x=c(as.numeric(names(d1[i])),as.numeric(names(d1[i]))),
         y=c(cum,cum+(d1[i]/sum(d1))*100),pch=3,type="l",lwd=7,col="lightskyblue1")
  points(x=c(as.numeric(names(d1[i])),as.numeric(names(d1[i+1]))),
         y=c(cum+(d1[i]/sum(d1))*100,cum+(d1[i]/sum(d1))*100),pch=3,type="l",lwd=7,col="lightskyblue1")
  if(i==length(d1)){
    points(x=c(as.numeric(names(d1[i])),6),
           y=c(cum+(d1[i]/sum(d1))*100,cum+(d1[i]/sum(d1))*100),pch=3,type="l",lwd=7,col="lightskyblue1")
  }
  cum<-cum+(d1[i]/sum(d1))*100
}
cum<-0
for(i in 1:(length(d2))){
  points(x=c(as.numeric(names(d2[i])),as.numeric(names(d2[i]))),
         y=c(cum,cum+(d2[i]/sum(d2))*100),pch=3,type="l",lwd=7,col="deepskyblue1")
  points(x=c(as.numeric(names(d2[i])),as.numeric(names(d2[i+1]))),
         y=c(cum+(d2[i]/sum(d2))*100,cum+(d2[i]/sum(d2))*100),pch=3,type="l",lwd=7,col="deepskyblue1")
  if(i==length(d2)){
    points(x=c(as.numeric(names(d2[i])),6),
           y=c(cum+(d2[i]/sum(d2))*100,cum+(d2[i]/sum(d2))*100),pch=3,type="l",lwd=7,col="deepskyblue1")
  }
  cum<-cum+(d2[i]/sum(d2))*100
}
cum<-0
for(i in 1:(length(d3))){
  points(x=c(as.numeric(names(d3[i])),as.numeric(names(d3[i]))),
         y=c(cum,cum+(d3[i]/sum(d3))*100),pch=3,type="l",lwd=7,col="royalblue4")
  points(x=c(as.numeric(names(d3[i])),as.numeric(names(d3[i+1]))),
         y=c(cum+(d3[i]/sum(d3))*100,cum+(d3[i]/sum(d3))*100),pch=3,type="l",lwd=7,col="royalblue4")
  if(i==length(d3)){
    points(x=c(as.numeric(names(d3[i])),6),
           y=c(cum+(d3[i]/sum(d3))*100,cum+(d3[i]/sum(d3))*100),pch=3,type="l",lwd=7,col="royalblue4")
  }
  cum<-cum+(d3[i]/sum(d3))*100
}
dev.off()


##Cumplot GPT-4
d1<-c(table(input[input$Frequency=="Rare",11]))
d2<-c(table(input[input$Frequency=="Less Frequent",11]))
d3<-c(table(input[input$Frequency=="Frequent",11]))

png(paste0(dir,"Cumplot_Treatment_freq_4.png"),width=700,height=700)
par(mar=c(7,9,4,1),mgp=c(4.5,1.5,0))
plot(NULL,xlim=c(1,5),ylim=c(0,105),yaxs="i",xlab="Likert Scale",ylab="Cumulative Frequency [%]",
     cex.names = 3,cex.lab=3,cex.main=3.5,cex.axis = 2.5,las=1,main="GPT-4")
cum<-0
for(i in 1:(length(d1))){
  points(x=c(as.numeric(names(d1[i])),as.numeric(names(d1[i]))),
         y=c(cum,cum+(d1[i]/sum(d1))*100),pch=3,type="l",lwd=7,col="lightskyblue1")
  points(x=c(as.numeric(names(d1[i])),as.numeric(names(d1[i+1]))),
         y=c(cum+(d1[i]/sum(d1))*100,cum+(d1[i]/sum(d1))*100),pch=3,type="l",lwd=7,col="lightskyblue1")
  if(i==length(d1)){
    points(x=c(as.numeric(names(d1[i])),6),
           y=c(cum+(d1[i]/sum(d1))*100,cum+(d1[i]/sum(d1))*100),pch=3,type="l",lwd=7,col="lightskyblue1")
  }
  cum<-cum+(d1[i]/sum(d1))*100
}
cum<-0
for(i in 1:(length(d2))){
  points(x=c(as.numeric(names(d2[i])),as.numeric(names(d2[i]))),
         y=c(cum,cum+(d2[i]/sum(d2))*100),pch=3,type="l",lwd=7,col="deepskyblue1")
  points(x=c(as.numeric(names(d2[i])),as.numeric(names(d2[i+1]))),
         y=c(cum+(d2[i]/sum(d2))*100,cum+(d2[i]/sum(d2))*100),pch=3,type="l",lwd=7,col="deepskyblue1")
  if(i==length(d2)){
    points(x=c(as.numeric(names(d2[i])),6),
           y=c(cum+(d2[i]/sum(d2))*100,cum+(d2[i]/sum(d2))*100),pch=3,type="l",lwd=7,col="deepskyblue1")
  }
  cum<-cum+(d2[i]/sum(d2))*100
}
cum<-0
for(i in 1:(length(d3))){
  points(x=c(as.numeric(names(d3[i])),as.numeric(names(d3[i]))),
         y=c(cum,cum+(d3[i]/sum(d3))*100),pch=3,type="l",lwd=7,col="royalblue4")
  points(x=c(as.numeric(names(d3[i])),as.numeric(names(d3[i+1]))),
         y=c(cum+(d3[i]/sum(d3))*100,cum+(d3[i]/sum(d3))*100),pch=3,type="l",lwd=7,col="royalblue4")
  if(i==length(d3)){
    points(x=c(as.numeric(names(d3[i])),6),
           y=c(cum+(d3[i]/sum(d3))*100,cum+(d3[i]/sum(d3))*100),pch=3,type="l",lwd=7,col="royalblue4")
  }
  cum<-cum+(d3[i]/sum(d3))*100
}
dev.off()


##Combine
plot1<-readPNG(paste0(dir,"Paired_Treatment.png"))
plot2<-readPNG(paste0(dir,"Cumplot_Treatment_freq_3.png"))
plot3<-readPNG(paste0(dir,"Cumplot_Treatment_freq_4.png"))

png(paste0(dir,"Figure1_c.png"),width = 2100,height = 700)
layout(matrix(c(1,2,3),nrow = 1,byrow = T))
par(mar=rep(0,4))
plot(NULL,xlim=c(0,1),ylim=c(0,1),xaxt="n",yaxt="n",bty="n",xaxs="i",yaxs="i",xlab="",ylab="")
rasterImage(plot1,0,0,1,1)
plot(NULL,xlim=c(0,1),ylim=c(0,1),xaxt="n",yaxt="n",bty="n",xaxs="i",yaxs="i",xlab="",ylab="")
rasterImage(plot2,0,0,1,1)
plot(NULL,xlim=c(0,1),ylim=c(0,1),xaxt="n",yaxt="n",bty="n",xaxs="i",yaxs="i",xlab="",ylab="")
rasterImage(plot3,0,0,1,1)
dev.off()


###############
##Combine all##
###############

plot1<-readPNG(paste0(dir,"Figure1_a.png"))
plot2<-readPNG(paste0(dir,"Figure1_b.png"))
plot3<-readPNG(paste0(dir,"Figure1_c.png"))

png(paste0(dir,"Figure1.png"),width = 2100,height = 2800)
layout(matrix(c(1,1,2,3),nrow = 4,byrow = T))
par(mar=c(1,3,6,1))
plot(NULL,xlim=c(0,1),ylim=c(0,1),xaxt="n",yaxt="n",bty="n",xaxs="i",yaxs="i",
     xlab="",ylab="",main="Diagnosis",cex.main=6)
rasterImage(plot1,0,0,1,1)
box("figure")
text(0.01,1.015,"a",xpd=T,font=1,cex=6)

plot(NULL,xlim=c(0,1),ylim=c(0,1),xaxt="n",yaxt="n",bty="n",xaxs="i",yaxs="i",
     xlab="",ylab="",main="Examination",cex.main=6)
rasterImage(plot2,0,0,1,1)
box("figure")
text(0.01,1.03,"b",xpd=T,font=1,cex=6)

plot(NULL,xlim=c(0,1),ylim=c(0,1),xaxt="n",yaxt="n",bty="n",xaxs="i",yaxs="i",
     xlab="",ylab="",main="Treatment",cex.main=6)
rasterImage(plot3,0,0,1,1)
box("figure")
text(0.01,1.03,"c",xpd=T,font=1,cex=6)
dev.off()


plot<-readPNG(paste0(dir,"Figure1.png"))
pdf(paste0(dir,"Figure1.pdf"),width = 7.08661,height = 9.448813)
par(mar=c(0,0,0,0))
plot(NULL,xlim=c(0,1),ylim=c(0,1),xaxt="n",yaxt="n",bty="n",xaxs="i",yaxs="i",
     xlab="",ylab="")
rasterImage(plot,0,0,1,1)
dev.off()
