# Supplementary material for: Systematic analysis of ChatGPT, Google search and Llama 2 for clinical decision support tasks
Source: Nat Commun. 2024 Mar 6;15:2050. doi: 10.1038/s41467-024-46411-8 (PMC10917796; doi:10.1038/s41467-024-46411-8)
Supplement: Supplementary file 6 — Supplementary Data 3 [file 41467_2024_46411_MOESM6_ESM.txt]

library(openxlsx)
library(vioplot)
library(png)
#dir<-"C:/Documents/Manuscript/ChatGPT/Figures/"

input<-read.xlsx(paste0(dir,"Supplementary Data 1.xlsx"),sheet=1)

input<-input[,c(3,1,2,4,5,
                10,31,47,
                14,35,51,
                19,
                23,39,55,
                27,43,59)]
names(input)[6:18]<-c("Diagnosis3","Examination3","Treatment3",
                      "Diagnosis4","Examination4","Treatment4","DiagnosisG",
                      "DiagnosisL7","ExaminationL7","TreatmentL7",
                      "DiagnosisL70","ExaminationL70","TreatmentL70")

input$Summe4<-rowSums(input[,c(9,10,11)])
input$Summe3<-rowSums(input[,c(6,7,8)])
input$SummeL7<-rowSums(input[,c(13,14,15)])
input$SummeL70<-rowSums(input[,c(16,17,18)])
input<-input[order(input$Frequency,input$Summe4),]

########################
##Violin and dot plots##
########################
pdf(paste0(dir,"Figure2.pdf"),width = 3.46457,height = 3.46457)
par(mar=c(2,3.2,1.5,0.3),mgp=c(4.5,0.5,0))
vioplot(x = as.matrix(cbind(input$Summe3,input$Summe4)),
        xlim=c(0.5,4.5),main="",
        col=c("lightskyblue1","deepskyblue1"),ylab="",
        drawRect=F,cex.main=3.5,xaxt="n",ylim=c(5,15),yaxt="n")
axis(1,at=c(1,2,3,4),labels=c("GPT-3.5","GPT-4","Ll2-7B","Ll2-70B"),cex.axis=.75,tick=F)
par(mar=c(2,3.2,1.5,0.3),mgp=c(4.5,0.7,0))
axis(2,at=seq(5,15,2),cex.lab=1.5,cex.axis=0.75,las=1,tck=-0.02)

##Rare
points(x=jitter(rep(1,3),factor = 2),
       y=input$Summe3[1:3],pch=16,col="red",cex=0.7)
points(x=jitter(rep(1,3),factor = 2),
       y=input$Summe3[input$Frequency=="Rare"][(sum(input$Frequency=="Rare")-2):sum(input$Frequency=="Rare")],
       pch=16,col="black",cex=0.7)

points(x=jitter(rep(2,3),factor = 2),
       y=input$Summe4[input$Frequency=="Rare"][1:3],pch=16,col="red",cex=0.7)
points(x=jitter(rep(2,3),factor = 2),
       y=input$Summe4[input$Frequency=="Rare"][(sum(input$Frequency=="Rare")-2):sum(input$Frequency=="Rare")],
       pch=16,col="black",cex=0.7)

points(x=jitter(rep(3,3),factor = 2),
       y=input$SummeL7[input$Frequency=="Rare"][1:3],pch=16,col="red",cex=0.7)
points(x=jitter(rep(3,3),factor = 2),
       y=input$SummeL7[input$Frequency=="Rare"][(sum(input$Frequency=="Rare")-2):sum(input$Frequency=="Rare")],
       pch=16,col="black",cex=0.7)

points(x=jitter(rep(4,3),factor = 2),
       y=input$SummeL70[input$Frequency=="Rare"][1:3],pch=16,col="red",cex=0.7)
points(x=jitter(rep(4,3),factor = 2),
       y=input$SummeL70[input$Frequency=="Rare"][(sum(input$Frequency=="Rare")-2):sum(input$Frequency=="Rare")],
       pch=16,col="black",cex=0.7)


##Less frequent
points(x=jitter(rep(1,3),factor = 2),
       y=input$Summe3[input$Frequency=="Less Frequent"][1:3],pch=16,col="red",cex=0.7)
points(x=jitter(rep(1,3),factor = 2),
       y=input$Summe3[input$Frequency=="Less Frequent"][(sum(input$Frequency=="Less Frequent")-2):sum(input$Frequency=="Less Frequent")],
       pch=16,col="black",cex=0.7)

points(x=jitter(rep(2,3),factor = 2),
       y=input$Summe4[input$Frequency=="Less Frequent"][1:3],pch=16,col="red",cex=0.7)
points(x=jitter(rep(2,3),factor = 2),
       y=input$Summe4[input$Frequency=="Less Frequent"][(sum(input$Frequency=="Less Frequent")-2):sum(input$Frequency=="Less Frequent")],
       pch=16,col="black",cex=0.7)

points(x=jitter(rep(3,3),factor = 2),
       y=input$SummeL7[input$Frequency=="Less Frequent"][1:3],pch=16,col="red",cex=0.7)
points(x=jitter(rep(3,3),factor = 2),
       y=input$SummeL7[input$Frequency=="Less Frequent"][(sum(input$Frequency=="Less Frequent")-2):sum(input$Frequency=="Less Frequent")],
       pch=16,col="black",cex=0.7)

points(x=jitter(rep(4,3),factor = 2),
       y=input$SummeL70[input$Frequency=="Less Frequent"][1:3],pch=16,col="red",cex=0.7)
points(x=jitter(rep(4,3),factor = 2),
       y=input$SummeL70[input$Frequency=="Less Frequent"][(sum(input$Frequency=="Less Frequent")-2):sum(input$Frequency=="Less Frequent")],
       pch=16,col="black",cex=0.7)


##Frequent
points(x=jitter(rep(1,3),factor = 2),
       y=input$Summe3[input$Frequency=="Frequent"][1:3],pch=16,col="red",cex=0.7)
points(x=jitter(rep(1,3),factor = 2),
       y=input$Summe3[input$Frequency=="Frequent"][c(33,34,37)],
       pch=16,col="black",cex=0.7)

points(x=jitter(rep(2,3),factor = 2),
       y=input$Summe4[input$Frequency=="Frequent"][1:3],pch=16,col="red",cex=0.7)
points(x=jitter(rep(2,3),factor = 2),
       y=input$Summe4[input$Frequency=="Frequent"][c(33,34,37)],
       pch=16,col="black",cex=0.7)

points(x=jitter(rep(3,3),factor = 2),
       y=input$SummeL7[input$Frequency=="Frequent"][1:3],pch=16,col="red",cex=0.7)
points(x=jitter(rep(3,3),factor = 2),
       y=input$SummeL7[input$Frequency=="Frequent"][c(33,34,37)],
       pch=16,col="black",cex=0.7)

points(x=jitter(rep(4,3),factor = 2),
       y=input$SummeL70[input$Frequency=="Frequent"][1:3],pch=16,col="red",cex=0.7)
points(x=jitter(rep(4,3),factor = 2),
       y=input$SummeL70[input$Frequency=="Frequent"][c(33,34,37)],
       pch=16,col="black",cex=0.7)

text(x=-0.42,y=10.5,paste0("Cumulative Score"),xpd=T,font=1,cex=1.2,srt=90)
dev.off()
