# Supplementary material for: Systematic analysis of ChatGPT, Google search and Llama 2 for clinical decision support tasks
Source: Nat Commun. 2024 Mar 6;15:2050. doi: 10.1038/s41467-024-46411-8 (PMC10917796; doi:10.1038/s41467-024-46411-8)
Supplement: Supplementary file 7 — Supplementary Data 4 [file 41467_2024_46411_MOESM7_ESM.txt]

###########################
##Examination & Treatment##
###########################

##7 Tests

power.calculation <- data.frame(SampleSize = seq(20,45),
                                Power=0)

rare_3 <- c(0.25,0.50,0.175,0.075,0.00)
less_freq_3 <- c(0.075,0.175,0.50,0.175,0.075)
freq_3 <- c(0.00,0.075,0.175,0.50,0.25)

rare_4 <- c(0.075,0.175,0.50,0.175,0.075)
less_freq_4 <- c(0.00,0.075,0.175,0.50,0.25)
freq_4 <- c(0.00,0.00,0.075,0.25,0.675)

for(i in 1:length(power.calculation[,1])){
  p.output<-0
  sample_size<-power.calculation$SampleSize[i]
  for(j in 1:10000){
    ##GPT-3.5
    ##freq vs less freq
    temp <- wilcox.test(sample(seq(1:5), size=sample_size, replace = T,
                               prob = freq_3),
                        sample(seq(1:5), size=sample_size, replace = T, 
                               prob = less_freq_3),
                        paired = F, alternative = "g")$p.value
    p.output <- p.output + as.numeric(temp<=0.05/7)
    ##freq vs rare
    temp <- wilcox.test(sample(seq(1:5), size=sample_size, replace = T,
                               prob = freq_3),
                        sample(seq(1:5), size=sample_size, replace = T,
                               prob = rare_3),
                        paired = F, alternative = "g")$p.value
    p.output <- p.output + as.numeric(temp<=0.05/7)
    ##less freq vs rare
    temp <- wilcox.test(sample(seq(1:5), size=sample_size, replace = T,
                               prob = less_freq_3),
                        sample(seq(1:5), size=sample_size, replace = T,
                               prob = rare_3),
                        paired = F, alternative = "g")$p.value
    p.output <- p.output+as.numeric(temp<=0.05/7)
    
    ##GPT-4.0
    ##freq vs less freq
    temp <- wilcox.test(sample(seq(1:5), size=sample_size, replace = T,
                               prob = freq_4),
                        sample(seq(1:5), size=sample_size, replace = T,
                               prob = less_freq_4),
                        paired = F, alternative = "g")$p.value
    p.output <- p.output + as.numeric(temp<=0.05/7)
    ##freq vs rare
    temp <- wilcox.test(sample(seq(1:5), size=sample_size, replace = T,
                               prob = freq_4),
                        sample(seq(1:5), size=sample_size, replace = T,
                               prob = rare_4),
                        paired = F, alternative = "g")$p.value
    p.output <- p.output + as.numeric(temp<=0.05/7)
    ##less freq vs rare
    temp <- wilcox.test(sample(seq(1:5), size=sample_size, replace = T,
                               prob = less_freq_4),
                        sample(seq(1:5), size=sample_size, replace = T,
                               prob = rare_4),
                        paired = F, alternative = "g")$p.value
    p.output <- p.output + as.numeric(temp<=0.05/7)
    
    ##GPT-3.5 vs GPT-4.0
    temp <- wilcox.test(sample(rep(seq(1:5),3), size = sample_size, 
                               replace = T,
                               prob = c(freq_3, less_freq_3, rare_3)),
                        sample(rep(seq(1:5),3), size = sample_size,
                               replace = T,
                               prob = c(freq_4, less_freq_4, rare_4)),
                        paired = T, alternative = "l")$p.value
    p.output <- p.output + as.numeric(temp<=0.05/7)      
  }
  
  power.calculation$Power[i] <- p.output/70000
}

power.calculation7<-power.calculation


#############
##Diagnosis##
#############

##12 Tests

power.calculation <- data.frame(SampleSize = seq(20,45),
                                Power=0)

rare_3 <- c(0.25,0.50,0.175,0.075,0.00)
less_freq_3 <- c(0.075,0.175,0.50,0.175,0.075)
freq_3 <- c(0.00,0.075,0.175,0.50,0.25)

rare_4 <- c(0.075,0.175,0.50,0.175,0.075)
less_freq_4 <- c(0.00,0.075,0.175,0.50,0.25)
freq_4 <- c(0.00,0.00,0.075,0.25,0.675)

rare_g <- c(0.675,0.25,0.075,0.00,0.00)
less_freq_g <- c(0.25,0.50,0.175,0.075,0.00)
freq_g <-  c(0.075,0.175,0.50,0.175,0.075)

for(i in 1:length(power.calculation[,1])){
  p.output<-0
  sample_size<-power.calculation$SampleSize[i]
  for(j in 1:10000){
    ##GPT-3.5
    ##freq vs less freq
    temp <- wilcox.test(sample(seq(1:5), size=sample_size, replace = T,
                               prob = freq_3),
                        sample(seq(1:5), size=sample_size, replace = T, 
                               prob = less_freq_3),
                        paired = F, alternative = "g")$p.value
    p.output <- p.output + as.numeric(temp<=0.05/12)
    ##freq vs rare
    temp <- wilcox.test(sample(seq(1:5), size=sample_size, replace = T,
                               prob = freq_3),
                        sample(seq(1:5), size=sample_size, replace = T,
                               prob = rare_3),
                        paired = F, alternative = "g")$p.value
    p.output <- p.output + as.numeric(temp<=0.05/12)
    ##less freq vs rare
    temp <- wilcox.test(sample(seq(1:5), size=sample_size, replace = T,
                               prob = less_freq_3),
                        sample(seq(1:5), size=sample_size, replace = T,
                               prob = rare_3),
                        paired = F, alternative = "g")$p.value
    p.output <- p.output+as.numeric(temp<=0.05/12)
    
    ##GPT-4.0
    ##freq vs less freq
    temp <- wilcox.test(sample(seq(1:5), size=sample_size, replace = T,
                               prob = freq_4),
                        sample(seq(1:5), size=sample_size, replace = T,
                               prob = less_freq_4),
                        paired = F, alternative = "g")$p.value
    p.output <- p.output + as.numeric(temp<=0.05/12)
    ##freq vs rare
    temp <- wilcox.test(sample(seq(1:5), size=sample_size, replace = T,
                               prob = freq_4),
                        sample(seq(1:5), size=sample_size, replace = T,
                               prob = rare_4),
                        paired = F, alternative = "g")$p.value
    p.output <- p.output + as.numeric(temp<=0.05/12)
    ##less freq vs rare
    temp <- wilcox.test(sample(seq(1:5), size=sample_size, replace = T,
                               prob = less_freq_4),
                        sample(seq(1:5), size=sample_size, replace = T,
                               prob = rare_4),
                        paired = F, alternative = "g")$p.value
    p.output <- p.output + as.numeric(temp<=0.05/12)
    
    ##Google
    ##freq vs less freq
    temp <- wilcox.test(sample(seq(1:5), size=sample_size, replace = T,
                               prob = freq_g),
                        sample(seq(1:5), size=sample_size, replace = T,
                               prob = less_freq_g),
                        paired = F, alternative = "g")$p.value
    p.output <- p.output + as.numeric(temp<=0.05/12)
    ##freq vs rare
    temp <- wilcox.test(sample(seq(1:5), size=sample_size, replace = T,
                               prob = freq_g),
                        sample(seq(1:5), size=sample_size, replace = T,
                               prob = rare_g),
                        paired = F, alternative = "g")$p.value
    p.output <- p.output + as.numeric(temp<=0.05/12)
    ##less freq vs rare
    temp <- wilcox.test(sample(seq(1:5), size=sample_size, replace = T,
                               prob = less_freq_g),
                        sample(seq(1:5), size=sample_size, replace = T,
                               prob = rare_g),
                        paired = F, alternative = "g")$p.value
    p.output <- p.output + as.numeric(temp<=0.05/12)
    
    ##GPT-3.5 vs GPT-4.0
    temp <- wilcox.test(sample(rep(seq(1:5),3), size = sample_size, 
                               replace = T,
                               prob = c(freq_3, less_freq_3, rare_3)),
                        sample(rep(seq(1:5),3), size = sample_size,
                               replace = T,
                               prob = c(freq_4, less_freq_4, rare_4)),
                        paired = T, alternative = "l")$p.value
    p.output <- p.output + as.numeric(temp<=0.05/12)      
    
    ##GPT-3.5 vs Google
    temp <- wilcox.test(sample(rep(seq(1:5),3), size = sample_size, 
                               replace = T,
                               prob = c(freq_3, less_freq_3, rare_3)),
                        sample(rep(seq(1:5),3), size = sample_size,
                               replace = T,
                               prob = c(freq_g, less_freq_g, rare_g)),
                        paired = T, alternative = "l")$p.value
    p.output <- p.output + as.numeric(temp<=0.05/12)  
    
    ##Google vs GPT-4.0
    temp <- wilcox.test(sample(rep(seq(1:5),3), size = sample_size, 
                               replace = T,
                               prob = c(freq_g, less_freq_g, rare_g)),
                        sample(rep(seq(1:5),3), size = sample_size,
                               replace = T,
                               prob = c(freq_4, less_freq_4, rare_4)),
                        paired = T, alternative = "l")$p.value
    p.output <- p.output + as.numeric(temp<=0.05/12)      
    
  }
  
  power.calculation$Power[i] <- p.output/120000
}

power.calculation12<-power.calculation


#############
##Figure S1##
#############

png(filename=paste0("./Power_both.png"),width=1000,height=800)
par(mar=c(7,9,2,1),mgp=c(5.5,1.5,0))
plot(x=power.calculation12$SampleSize,y=power.calculation12$Power,
     xlab="sample size",ylab="power",
     type="b",lwd=5,cex=2,cex.lab=1.5,ylim=c(0.65,1),cex.axis=2,cex.lab=3,las=1)
points(power.calculation7$SampleSize,y=power.calculation7$Power,
       col="red",type="b",lwd=5,cex=2)
points(x=c(15,45),y=c(0.9,0.9),type="l",lty=2,col="grey",lwd=4)
points(x=c(33,33),y=c(0.5,0.9),type="l",lty=2,col="grey",lwd=4)
points(x=c(38,38),y=c(0.5,0.9),type="l",lty=2,col="grey",lwd=4)
legend("topleft",legend = c("12 tests","7 tests"),
       fill = c("black","red"),cex=2.5)
dev.off()
